# Supplementary material for: Live sequence charts to model medical information
Source: Theor Biol Med Model. 2012 Jun 15;9:22. doi: 10.1186/1742-4682-9-22 (PMC3536704; doi:10.1186/1742-4682-9-22)
Supplement: Additional file 3 — The source code of the LSC model for the CFS medical record. (UML 244 kb) [file 1742-4682-9-22-S3.uml]

<?xml version="1.0" encoding="UTF-8"?>
<xmi:XMI xmi:version="2.1" xmlns:xmi="http://schema.omg.org/spec/XMI/2.1" xmlns:xsi="http://www.w3.org/2001/XMLSchema-instance" xmlns:LSC="http:///schemas/LSC/_ogA4oKhtEeCGGb4_JuUUtg/0" xmlns:ecore="http://www.eclipse.org/emf/2002/Ecore" xmlns:uml="http://www.eclipse.org/uml2/3.0.0/UML" xsi:schemaLocation="http:///schemas/LSC/_ogA4oKhtEeCGGb4_JuUUtg/0 platform:/playgoResource/resources/profiles/LSC.profile.uml#_2Txzko_jEd-kj91WqGzIRA">
  <uml:Model xmi:id="_LvGHICFwEeGAb79IZUV05A" name="CFSPatientReport">
    <packagedElement xmi:type="uml:Collaboration" xmi:id="_LvGHISFwEeGAb79IZUV05A" name="CFSPatientReport">
      <ownedBehavior xmi:type="uml:Interaction" xmi:id="_LvGHIiFwEeGAb79IZUV05A" name="DoctorInquiry">
        <lifeline xmi:id="_LvGHIyFwEeGAb79IZUV05A" name="User" represents="_LvGKByFwEeGAb79IZUV05A" coveredBy="_LvGHJyFwEeGAb79IZUV05A _LvGHLCFwEeGAb79IZUV05A _LvGHKSFwEeGAb79IZUV05A"/>
        <lifeline xmi:id="_LvGHJCFwEeGAb79IZUV05A" name="ProfHealme" represents="_LvGKCCFwEeGAb79IZUV05A" coveredBy="_LvGHLiFwEeGAb79IZUV05A _LvGHMSFwEeGAb79IZUV05A _LvGHMCFwEeGAb79IZUV05A _LvGHMyFwEeGAb79IZUV05A _LvGHOCFwEeGAb79IZUV05A _LvGHNSFwEeGAb79IZUV05A _LvGHOSFwEeGAb79IZUV05A _LvGHPiFwEeGAb79IZUV05A _LvGHOyFwEeGAb79IZUV05A _LvGHPyFwEeGAb79IZUV05A _LvGHRCFwEeGAb79IZUV05A _LvGHQSFwEeGAb79IZUV05A _LvGHRSFwEeGAb79IZUV05A _LvGHSiFwEeGAb79IZUV05A _LvGHRyFwEeGAb79IZUV05A _LvGHSyFwEeGAb79IZUV05A _LvGHUCFwEeGAb79IZUV05A _LvGHTSFwEeGAb79IZUV05A"/>
        <lifeline xmi:id="_LvGHJSFwEeGAb79IZUV05A" name="PatientX" represents="_LvGKCSFwEeGAb79IZUV05A" coveredBy="_LvGHKCFwEeGAb79IZUV05A _LvGHKyFwEeGAb79IZUV05A _LvGHKiFwEeGAb79IZUV05A _LvGHLSFwEeGAb79IZUV05A _LvGHMiFwEeGAb79IZUV05A _LvGHLyFwEeGAb79IZUV05A _LvGHNCFwEeGAb79IZUV05A _LvGHNyFwEeGAb79IZUV05A _LvGHNiFwEeGAb79IZUV05A _LvGHOiFwEeGAb79IZUV05A _LvGHPSFwEeGAb79IZUV05A _LvGHPCFwEeGAb79IZUV05A _LvGHQCFwEeGAb79IZUV05A _LvGHQyFwEeGAb79IZUV05A _LvGHQiFwEeGAb79IZUV05A _LvGHRiFwEeGAb79IZUV05A _LvGHSSFwEeGAb79IZUV05A _LvGHSCFwEeGAb79IZUV05A"/>
        <lifeline xmi:id="_LvGHJiFwEeGAb79IZUV05A" name="RecordPatientX" represents="_LvGKCiFwEeGAb79IZUV05A" coveredBy="_LvGHTCFwEeGAb79IZUV05A _LvGHTyFwEeGAb79IZUV05A _LvGHTiFwEeGAb79IZUV05A"/>
        <fragment xmi:type="uml:MessageOccurrenceSpecification" xmi:id="_LvGHJyFwEeGAb79IZUV05A" name="ReportCase-InvocationStart" covered="_LvGHIyFwEeGAb79IZUV05A" message="_LvGHUSFwEeGAb79IZUV05A"/>
        <fragment xmi:type="uml:MessageOccurrenceSpecification" xmi:id="_LvGHKCFwEeGAb79IZUV05A" name="ReportCase-ExecutionStart" covered="_LvGHJSFwEeGAb79IZUV05A" event="_LvGKjiFwEeGAb79IZUV05A" message="_LvGHUSFwEeGAb79IZUV05A"/>
        <fragment xmi:type="uml:BehaviorExecutionSpecification" xmi:id="_LvGHKSFwEeGAb79IZUV05A" name="ReportCase-invocationBody" covered="_LvGHIyFwEeGAb79IZUV05A" start="_LvGHJyFwEeGAb79IZUV05A" finish="_LvGHLCFwEeGAb79IZUV05A"/>
        <fragment xmi:type="uml:BehaviorExecutionSpecification" xmi:id="_LvGHKiFwEeGAb79IZUV05A" name="ReportCase-executionBody" covered="_LvGHJSFwEeGAb79IZUV05A" start="_LvGHKCFwEeGAb79IZUV05A" finish="_LvGHKyFwEeGAb79IZUV05A"/>
        <fragment xmi:type="uml:MessageOccurrenceSpecification" xmi:id="_LvGHKyFwEeGAb79IZUV05A" name="ReportCase-ExecutionFinish" covered="_LvGHJSFwEeGAb79IZUV05A"/>
        <fragment xmi:type="uml:MessageOccurrenceSpecification" xmi:id="_LvGHLCFwEeGAb79IZUV05A" name="ReportCase-InvocationFinish" covered="_LvGHIyFwEeGAb79IZUV05A"/>
        <fragment xmi:type="uml:MessageOccurrenceSpecification" xmi:id="_LvGHLSFwEeGAb79IZUV05A" name="DoctorPatientInquiry-InvocationStart" covered="_LvGHJSFwEeGAb79IZUV05A" message="_LvGHUiFwEeGAb79IZUV05A"/>
        <fragment xmi:type="uml:MessageOccurrenceSpecification" xmi:id="_LvGHLiFwEeGAb79IZUV05A" name="DoctorPatientInquiry-ExecutionStart" covered="_LvGHJCFwEeGAb79IZUV05A" event="_LvGKjyFwEeGAb79IZUV05A" message="_LvGHUiFwEeGAb79IZUV05A"/>
        <fragment xmi:type="uml:BehaviorExecutionSpecification" xmi:id="_LvGHLyFwEeGAb79IZUV05A" name="DoctorPatientInquiry-invocationBody" covered="_LvGHJSFwEeGAb79IZUV05A" start="_LvGHLSFwEeGAb79IZUV05A" finish="_LvGHMiFwEeGAb79IZUV05A"/>
        <fragment xmi:type="uml:BehaviorExecutionSpecification" xmi:id="_LvGHMCFwEeGAb79IZUV05A" name="DoctorPatientInquiry-executionBody" covered="_LvGHJCFwEeGAb79IZUV05A" start="_LvGHLiFwEeGAb79IZUV05A" finish="_LvGHMSFwEeGAb79IZUV05A"/>
        <fragment xmi:type="uml:MessageOccurrenceSpecification" xmi:id="_LvGHMSFwEeGAb79IZUV05A" name="DoctorPatientInquiry-ExecutionFinish" covered="_LvGHJCFwEeGAb79IZUV05A"/>
        <fragment xmi:type="uml:MessageOccurrenceSpecification" xmi:id="_LvGHMiFwEeGAb79IZUV05A" name="DoctorPatientInquiry-InvocationFinish" covered="_LvGHJSFwEeGAb79IZUV05A"/>
        <fragment xmi:type="uml:MessageOccurrenceSpecification" xmi:id="_LvGHMyFwEeGAb79IZUV05A" name="GeneralPersonalBackground-InvocationStart" covered="_LvGHJCFwEeGAb79IZUV05A" message="_LvGHUyFwEeGAb79IZUV05A"/>
        <fragment xmi:type="uml:MessageOccurrenceSpecification" xmi:id="_LvGHNCFwEeGAb79IZUV05A" name="GeneralPersonalBackground-ExecutionStart" covered="_LvGHJSFwEeGAb79IZUV05A" event="_LvGKkCFwEeGAb79IZUV05A" message="_LvGHUyFwEeGAb79IZUV05A"/>
        <fragment xmi:type="uml:BehaviorExecutionSpecification" xmi:id="_LvGHNSFwEeGAb79IZUV05A" name="GeneralPersonalBackground-invocationBody" covered="_LvGHJCFwEeGAb79IZUV05A" start="_LvGHMyFwEeGAb79IZUV05A" finish="_LvGHOCFwEeGAb79IZUV05A"/>
        <fragment xmi:type="uml:BehaviorExecutionSpecification" xmi:id="_LvGHNiFwEeGAb79IZUV05A" name="GeneralPersonalBackground-executionBody" covered="_LvGHJSFwEeGAb79IZUV05A" start="_LvGHNCFwEeGAb79IZUV05A" finish="_LvGHNyFwEeGAb79IZUV05A"/>
        <fragment xmi:type="uml:MessageOccurrenceSpecification" xmi:id="_LvGHNyFwEeGAb79IZUV05A" name="GeneralPersonalBackground-ExecutionFinish" covered="_LvGHJSFwEeGAb79IZUV05A"/>
        <fragment xmi:type="uml:MessageOccurrenceSpecification" xmi:id="_LvGHOCFwEeGAb79IZUV05A" name="GeneralPersonalBackground-InvocationFinish" covered="_LvGHJCFwEeGAb79IZUV05A"/>
        <fragment xmi:type="uml:MessageOccurrenceSpecification" xmi:id="_LvGHOSFwEeGAb79IZUV05A" name="MedicalBackground-InvocationStart" covered="_LvGHJCFwEeGAb79IZUV05A" message="_LvGHVCFwEeGAb79IZUV05A"/>
        <fragment xmi:type="uml:MessageOccurrenceSpecification" xmi:id="_LvGHOiFwEeGAb79IZUV05A" name="MedicalBackground-ExecutionStart" covered="_LvGHJSFwEeGAb79IZUV05A" event="_LvGKkSFwEeGAb79IZUV05A" message="_LvGHVCFwEeGAb79IZUV05A"/>
        <fragment xmi:type="uml:BehaviorExecutionSpecification" xmi:id="_LvGHOyFwEeGAb79IZUV05A" name="MedicalBackground-invocationBody" covered="_LvGHJCFwEeGAb79IZUV05A" start="_LvGHOSFwEeGAb79IZUV05A" finish="_LvGHPiFwEeGAb79IZUV05A"/>
        <fragment xmi:type="uml:BehaviorExecutionSpecification" xmi:id="_LvGHPCFwEeGAb79IZUV05A" name="MedicalBackground-executionBody" covered="_LvGHJSFwEeGAb79IZUV05A" start="_LvGHOiFwEeGAb79IZUV05A" finish="_LvGHPSFwEeGAb79IZUV05A"/>
        <fragment xmi:type="uml:MessageOccurrenceSpecification" xmi:id="_LvGHPSFwEeGAb79IZUV05A" name="MedicalBackground-ExecutionFinish" covered="_LvGHJSFwEeGAb79IZUV05A"/>
        <fragment xmi:type="uml:MessageOccurrenceSpecification" xmi:id="_LvGHPiFwEeGAb79IZUV05A" name="MedicalBackground-InvocationFinish" covered="_LvGHJCFwEeGAb79IZUV05A"/>
        <fragment xmi:type="uml:MessageOccurrenceSpecification" xmi:id="_LvGHPyFwEeGAb79IZUV05A" name="PsychiatryBackground-InvocationStart" covered="_LvGHJCFwEeGAb79IZUV05A" message="_LvGHVSFwEeGAb79IZUV05A"/>
        <fragment xmi:type="uml:MessageOccurrenceSpecification" xmi:id="_LvGHQCFwEeGAb79IZUV05A" name="PsychiatryBackground-ExecutionStart" covered="_LvGHJSFwEeGAb79IZUV05A" event="_LvGKkiFwEeGAb79IZUV05A" message="_LvGHVSFwEeGAb79IZUV05A"/>
        <fragment xmi:type="uml:BehaviorExecutionSpecification" xmi:id="_LvGHQSFwEeGAb79IZUV05A" name="PsychiatryBackground-invocationBody" covered="_LvGHJCFwEeGAb79IZUV05A" start="_LvGHPyFwEeGAb79IZUV05A" finish="_LvGHRCFwEeGAb79IZUV05A"/>
        <fragment xmi:type="uml:BehaviorExecutionSpecification" xmi:id="_LvGHQiFwEeGAb79IZUV05A" name="PsychiatryBackground-executionBody" covered="_LvGHJSFwEeGAb79IZUV05A" start="_LvGHQCFwEeGAb79IZUV05A" finish="_LvGHQyFwEeGAb79IZUV05A"/>
        <fragment xmi:type="uml:MessageOccurrenceSpecification" xmi:id="_LvGHQyFwEeGAb79IZUV05A" name="PsychiatryBackground-ExecutionFinish" covered="_LvGHJSFwEeGAb79IZUV05A"/>
        <fragment xmi:type="uml:MessageOccurrenceSpecification" xmi:id="_LvGHRCFwEeGAb79IZUV05A" name="PsychiatryBackground-InvocationFinish" covered="_LvGHJCFwEeGAb79IZUV05A"/>
        <fragment xmi:type="uml:MessageOccurrenceSpecification" xmi:id="_LvGHRSFwEeGAb79IZUV05A" name="FatigueBackground-InvocationStart" covered="_LvGHJCFwEeGAb79IZUV05A" message="_LvGHViFwEeGAb79IZUV05A"/>
        <fragment xmi:type="uml:MessageOccurrenceSpecification" xmi:id="_LvGHRiFwEeGAb79IZUV05A" name="FatigueBackground-ExecutionStart" covered="_LvGHJSFwEeGAb79IZUV05A" event="_LvGKkyFwEeGAb79IZUV05A" message="_LvGHViFwEeGAb79IZUV05A"/>
        <fragment xmi:type="uml:BehaviorExecutionSpecification" xmi:id="_LvGHRyFwEeGAb79IZUV05A" name="FatigueBackground-invocationBody" covered="_LvGHJCFwEeGAb79IZUV05A" start="_LvGHRSFwEeGAb79IZUV05A" finish="_LvGHSiFwEeGAb79IZUV05A"/>
        <fragment xmi:type="uml:BehaviorExecutionSpecification" xmi:id="_LvGHSCFwEeGAb79IZUV05A" name="FatigueBackground-executionBody" covered="_LvGHJSFwEeGAb79IZUV05A" start="_LvGHRiFwEeGAb79IZUV05A" finish="_LvGHSSFwEeGAb79IZUV05A"/>
        <fragment xmi:type="uml:MessageOccurrenceSpecification" xmi:id="_LvGHSSFwEeGAb79IZUV05A" name="FatigueBackground-ExecutionFinish" covered="_LvGHJSFwEeGAb79IZUV05A"/>
        <fragment xmi:type="uml:MessageOccurrenceSpecification" xmi:id="_LvGHSiFwEeGAb79IZUV05A" name="FatigueBackground-InvocationFinish" covered="_LvGHJCFwEeGAb79IZUV05A"/>
        <fragment xmi:type="uml:MessageOccurrenceSpecification" xmi:id="_LvGHSyFwEeGAb79IZUV05A" name="CFS-InvocationStart" covered="_LvGHJCFwEeGAb79IZUV05A" message="_LvGHVyFwEeGAb79IZUV05A"/>
        <fragment xmi:type="uml:MessageOccurrenceSpecification" xmi:id="_LvGHTCFwEeGAb79IZUV05A" name="CFS-ExecutionStart" covered="_LvGHJiFwEeGAb79IZUV05A" event="_LvGKlCFwEeGAb79IZUV05A" message="_LvGHVyFwEeGAb79IZUV05A"/>
        <fragment xmi:type="uml:BehaviorExecutionSpecification" xmi:id="_LvGHTSFwEeGAb79IZUV05A" name="CFS-invocationBody" covered="_LvGHJCFwEeGAb79IZUV05A" start="_LvGHSyFwEeGAb79IZUV05A" finish="_LvGHUCFwEeGAb79IZUV05A"/>
        <fragment xmi:type="uml:BehaviorExecutionSpecification" xmi:id="_LvGHTiFwEeGAb79IZUV05A" name="CFS-executionBody" covered="_LvGHJiFwEeGAb79IZUV05A" start="_LvGHTCFwEeGAb79IZUV05A" finish="_LvGHTyFwEeGAb79IZUV05A"/>
        <fragment xmi:type="uml:MessageOccurrenceSpecification" xmi:id="_LvGHTyFwEeGAb79IZUV05A" name="CFS-ExecutionFinish" covered="_LvGHJiFwEeGAb79IZUV05A"/>
        <fragment xmi:type="uml:MessageOccurrenceSpecification" xmi:id="_LvGHUCFwEeGAb79IZUV05A" name="CFS-InvocationFinish" covered="_LvGHJCFwEeGAb79IZUV05A"/>
        <message xmi:id="_LvGHUSFwEeGAb79IZUV05A" name="ReportCase" receiveEvent="_LvGHKCFwEeGAb79IZUV05A" sendEvent="_LvGHJyFwEeGAb79IZUV05A"/>
        <message xmi:id="_LvGHUiFwEeGAb79IZUV05A" name="DoctorPatientInquiry" receiveEvent="_LvGHLiFwEeGAb79IZUV05A" sendEvent="_LvGHLSFwEeGAb79IZUV05A"/>
        <message xmi:id="_LvGHUyFwEeGAb79IZUV05A" name="GeneralPersonalBackground" receiveEvent="_LvGHNCFwEeGAb79IZUV05A" sendEvent="_LvGHMyFwEeGAb79IZUV05A"/>
        <message xmi:id="_LvGHVCFwEeGAb79IZUV05A" name="MedicalBackground" receiveEvent="_LvGHOiFwEeGAb79IZUV05A" sendEvent="_LvGHOSFwEeGAb79IZUV05A"/>
        <message xmi:id="_LvGHVSFwEeGAb79IZUV05A" name="PsychiatryBackground" receiveEvent="_LvGHQCFwEeGAb79IZUV05A" sendEvent="_LvGHPyFwEeGAb79IZUV05A"/>
        <message xmi:id="_LvGHViFwEeGAb79IZUV05A" name="FatigueBackground" receiveEvent="_LvGHRiFwEeGAb79IZUV05A" sendEvent="_LvGHRSFwEeGAb79IZUV05A"/>
        <message xmi:id="_LvGHVyFwEeGAb79IZUV05A" name="CFS" receiveEvent="_LvGHTCFwEeGAb79IZUV05A" sendEvent="_LvGHSyFwEeGAb79IZUV05A"/>
      </ownedBehavior>
      <ownedBehavior xmi:type="uml:Interaction" xmi:id="_LvGHWCFwEeGAb79IZUV05A" name="GeneralPersonalBackground">
        <lifeline xmi:id="_LvGHWSFwEeGAb79IZUV05A" name="ProfHealme" represents="_LvGKCCFwEeGAb79IZUV05A" coveredBy="_LvGHXCFwEeGAb79IZUV05A _LvGHYSFwEeGAb79IZUV05A _LvGHXiFwEeGAb79IZUV05A _LvGHYyFwEeGAb79IZUV05A _LvGHZiFwEeGAb79IZUV05A _LvGHZSFwEeGAb79IZUV05A _LvGHaCFwEeGAb79IZUV05A _LvGHbSFwEeGAb79IZUV05A _LvGHaiFwEeGAb79IZUV05A _LvGHbiFwEeGAb79IZUV05A _LvGHcyFwEeGAb79IZUV05A _LvGHcCFwEeGAb79IZUV05A _LvGHdCFwEeGAb79IZUV05A _LvGHeSFwEeGAb79IZUV05A _LvGHdiFwEeGAb79IZUV05A _LvGHeiFwEeGAb79IZUV05A _LvGHfyFwEeGAb79IZUV05A _LvGHfCFwEeGAb79IZUV05A _LvGHgCFwEeGAb79IZUV05A _LvGHhSFwEeGAb79IZUV05A _LvGHgiFwEeGAb79IZUV05A"/>
        <lifeline xmi:id="_LvGHWiFwEeGAb79IZUV05A" name="PatientX" represents="_LvGKCSFwEeGAb79IZUV05A" coveredBy="_LvGHXSFwEeGAb79IZUV05A _LvGHYCFwEeGAb79IZUV05A _LvGHXyFwEeGAb79IZUV05A _LvGHYiFwEeGAb79IZUV05A _LvGHZyFwEeGAb79IZUV05A _LvGHZCFwEeGAb79IZUV05A"/>
        <lifeline xmi:id="_LvGHWyFwEeGAb79IZUV05A" name="RecordPatientX" represents="_LvGKCiFwEeGAb79IZUV05A" coveredBy="_LvGHaSFwEeGAb79IZUV05A _LvGHbCFwEeGAb79IZUV05A _LvGHayFwEeGAb79IZUV05A _LvGHbyFwEeGAb79IZUV05A _LvGHciFwEeGAb79IZUV05A _LvGHcSFwEeGAb79IZUV05A _LvGHdSFwEeGAb79IZUV05A _LvGHeCFwEeGAb79IZUV05A _LvGHdyFwEeGAb79IZUV05A _LvGHeyFwEeGAb79IZUV05A _LvGHfiFwEeGAb79IZUV05A _LvGHfSFwEeGAb79IZUV05A _LvGHgSFwEeGAb79IZUV05A _LvGHhCFwEeGAb79IZUV05A _LvGHgyFwEeGAb79IZUV05A"/>
        <fragment xmi:type="uml:MessageOccurrenceSpecification" xmi:id="_LvGHXCFwEeGAb79IZUV05A" name="GeneralPersonalBackground-InvocationStart" covered="_LvGHWSFwEeGAb79IZUV05A" message="_LvGHhiFwEeGAb79IZUV05A"/>
        <fragment xmi:type="uml:MessageOccurrenceSpecification" xmi:id="_LvGHXSFwEeGAb79IZUV05A" name="GeneralPersonalBackground-ExecutionStart" covered="_LvGHWiFwEeGAb79IZUV05A" event="_LvGKkCFwEeGAb79IZUV05A" message="_LvGHhiFwEeGAb79IZUV05A"/>
        <fragment xmi:type="uml:BehaviorExecutionSpecification" xmi:id="_LvGHXiFwEeGAb79IZUV05A" name="GeneralPersonalBackground-invocationBody" covered="_LvGHWSFwEeGAb79IZUV05A" start="_LvGHXCFwEeGAb79IZUV05A" finish="_LvGHYSFwEeGAb79IZUV05A"/>
        <fragment xmi:type="uml:BehaviorExecutionSpecification" xmi:id="_LvGHXyFwEeGAb79IZUV05A" name="GeneralPersonalBackground-executionBody" covered="_LvGHWiFwEeGAb79IZUV05A" start="_LvGHXSFwEeGAb79IZUV05A" finish="_LvGHYCFwEeGAb79IZUV05A"/>
        <fragment xmi:type="uml:MessageOccurrenceSpecification" xmi:id="_LvGHYCFwEeGAb79IZUV05A" name="GeneralPersonalBackground-ExecutionFinish" covered="_LvGHWiFwEeGAb79IZUV05A"/>
        <fragment xmi:type="uml:MessageOccurrenceSpecification" xmi:id="_LvGHYSFwEeGAb79IZUV05A" name="GeneralPersonalBackground-InvocationFinish" covered="_LvGHWSFwEeGAb79IZUV05A"/>
        <fragment xmi:type="uml:MessageOccurrenceSpecification" xmi:id="_LvGHYiFwEeGAb79IZUV05A" name="PatientReport-InvocationStart" covered="_LvGHWiFwEeGAb79IZUV05A" message="_LvGHhyFwEeGAb79IZUV05A"/>
        <fragment xmi:type="uml:MessageOccurrenceSpecification" xmi:id="_LvGHYyFwEeGAb79IZUV05A" name="PatientReport-ExecutionStart" covered="_LvGHWSFwEeGAb79IZUV05A" event="_LvGKlSFwEeGAb79IZUV05A" message="_LvGHhyFwEeGAb79IZUV05A"/>
        <fragment xmi:type="uml:BehaviorExecutionSpecification" xmi:id="_LvGHZCFwEeGAb79IZUV05A" name="PatientReport-invocationBody" covered="_LvGHWiFwEeGAb79IZUV05A" start="_LvGHYiFwEeGAb79IZUV05A" finish="_LvGHZyFwEeGAb79IZUV05A"/>
        <fragment xmi:type="uml:BehaviorExecutionSpecification" xmi:id="_LvGHZSFwEeGAb79IZUV05A" name="PatientReport-executionBody" covered="_LvGHWSFwEeGAb79IZUV05A" start="_LvGHYyFwEeGAb79IZUV05A" finish="_LvGHZiFwEeGAb79IZUV05A"/>
        <fragment xmi:type="uml:MessageOccurrenceSpecification" xmi:id="_LvGHZiFwEeGAb79IZUV05A" name="PatientReport-ExecutionFinish" covered="_LvGHWSFwEeGAb79IZUV05A"/>
        <fragment xmi:type="uml:MessageOccurrenceSpecification" xmi:id="_LvGHZyFwEeGAb79IZUV05A" name="PatientReport-InvocationFinish" covered="_LvGHWiFwEeGAb79IZUV05A"/>
        <fragment xmi:type="uml:MessageOccurrenceSpecification" xmi:id="_LvGHaCFwEeGAb79IZUV05A" name="setAge-InvocationStart" covered="_LvGHWSFwEeGAb79IZUV05A" message="_LvGHiCFwEeGAb79IZUV05A"/>
        <fragment xmi:type="uml:MessageOccurrenceSpecification" xmi:id="_LvGHaSFwEeGAb79IZUV05A" name="setAge-ExecutionStart" covered="_LvGHWyFwEeGAb79IZUV05A" event="_LvGKmCFwEeGAb79IZUV05A" message="_LvGHiCFwEeGAb79IZUV05A"/>
        <fragment xmi:type="uml:BehaviorExecutionSpecification" xmi:id="_LvGHaiFwEeGAb79IZUV05A" name="setAge-invocationBody" covered="_LvGHWSFwEeGAb79IZUV05A" start="_LvGHaCFwEeGAb79IZUV05A" finish="_LvGHbSFwEeGAb79IZUV05A"/>
        <fragment xmi:type="uml:BehaviorExecutionSpecification" xmi:id="_LvGHayFwEeGAb79IZUV05A" name="setAge-executionBody" covered="_LvGHWyFwEeGAb79IZUV05A" start="_LvGHaSFwEeGAb79IZUV05A" finish="_LvGHbCFwEeGAb79IZUV05A"/>
        <fragment xmi:type="uml:MessageOccurrenceSpecification" xmi:id="_LvGHbCFwEeGAb79IZUV05A" name="setAge-ExecutionFinish" covered="_LvGHWyFwEeGAb79IZUV05A"/>
        <fragment xmi:type="uml:MessageOccurrenceSpecification" xmi:id="_LvGHbSFwEeGAb79IZUV05A" name="setAge-InvocationFinish" covered="_LvGHWSFwEeGAb79IZUV05A"/>
        <fragment xmi:type="uml:MessageOccurrenceSpecification" xmi:id="_LvGHbiFwEeGAb79IZUV05A" name="setBirthCountry-InvocationStart" covered="_LvGHWSFwEeGAb79IZUV05A" message="_LvGHiiFwEeGAb79IZUV05A"/>
        <fragment xmi:type="uml:MessageOccurrenceSpecification" xmi:id="_LvGHbyFwEeGAb79IZUV05A" name="setBirthCountry-ExecutionStart" covered="_LvGHWyFwEeGAb79IZUV05A" event="_LvGKmiFwEeGAb79IZUV05A" message="_LvGHiiFwEeGAb79IZUV05A"/>
        <fragment xmi:type="uml:BehaviorExecutionSpecification" xmi:id="_LvGHcCFwEeGAb79IZUV05A" name="setBirthCountry-invocationBody" covered="_LvGHWSFwEeGAb79IZUV05A" start="_LvGHbiFwEeGAb79IZUV05A" finish="_LvGHcyFwEeGAb79IZUV05A"/>
        <fragment xmi:type="uml:BehaviorExecutionSpecification" xmi:id="_LvGHcSFwEeGAb79IZUV05A" name="setBirthCountry-executionBody" covered="_LvGHWyFwEeGAb79IZUV05A" start="_LvGHbyFwEeGAb79IZUV05A" finish="_LvGHciFwEeGAb79IZUV05A"/>
        <fragment xmi:type="uml:MessageOccurrenceSpecification" xmi:id="_LvGHciFwEeGAb79IZUV05A" name="setBirthCountry-ExecutionFinish" covered="_LvGHWyFwEeGAb79IZUV05A"/>
        <fragment xmi:type="uml:MessageOccurrenceSpecification" xmi:id="_LvGHcyFwEeGAb79IZUV05A" name="setBirthCountry-InvocationFinish" covered="_LvGHWSFwEeGAb79IZUV05A"/>
        <fragment xmi:type="uml:MessageOccurrenceSpecification" xmi:id="_LvGHdCFwEeGAb79IZUV05A" name="setMaritalStatus-InvocationStart" covered="_LvGHWSFwEeGAb79IZUV05A" message="_LvGHjCFwEeGAb79IZUV05A"/>
        <fragment xmi:type="uml:MessageOccurrenceSpecification" xmi:id="_LvGHdSFwEeGAb79IZUV05A" name="setMaritalStatus-ExecutionStart" covered="_LvGHWyFwEeGAb79IZUV05A" event="_LvGKmyFwEeGAb79IZUV05A" message="_LvGHjCFwEeGAb79IZUV05A"/>
        <fragment xmi:type="uml:BehaviorExecutionSpecification" xmi:id="_LvGHdiFwEeGAb79IZUV05A" name="setMaritalStatus-invocationBody" covered="_LvGHWSFwEeGAb79IZUV05A" start="_LvGHdCFwEeGAb79IZUV05A" finish="_LvGHeSFwEeGAb79IZUV05A"/>
        <fragment xmi:type="uml:BehaviorExecutionSpecification" xmi:id="_LvGHdyFwEeGAb79IZUV05A" name="setMaritalStatus-executionBody" covered="_LvGHWyFwEeGAb79IZUV05A" start="_LvGHdSFwEeGAb79IZUV05A" finish="_LvGHeCFwEeGAb79IZUV05A"/>
        <fragment xmi:type="uml:MessageOccurrenceSpecification" xmi:id="_LvGHeCFwEeGAb79IZUV05A" name="setMaritalStatus-ExecutionFinish" covered="_LvGHWyFwEeGAb79IZUV05A"/>
        <fragment xmi:type="uml:MessageOccurrenceSpecification" xmi:id="_LvGHeSFwEeGAb79IZUV05A" name="setMaritalStatus-InvocationFinish" covered="_LvGHWSFwEeGAb79IZUV05A"/>
        <fragment xmi:type="uml:MessageOccurrenceSpecification" xmi:id="_LvGHeiFwEeGAb79IZUV05A" name="setEducation-InvocationStart" covered="_LvGHWSFwEeGAb79IZUV05A" message="_LvGHjiFwEeGAb79IZUV05A"/>
        <fragment xmi:type="uml:MessageOccurrenceSpecification" xmi:id="_LvGHeyFwEeGAb79IZUV05A" name="setEducation-ExecutionStart" covered="_LvGHWyFwEeGAb79IZUV05A" event="_LvGKnCFwEeGAb79IZUV05A" message="_LvGHjiFwEeGAb79IZUV05A"/>
        <fragment xmi:type="uml:BehaviorExecutionSpecification" xmi:id="_LvGHfCFwEeGAb79IZUV05A" name="setEducation-invocationBody" covered="_LvGHWSFwEeGAb79IZUV05A" start="_LvGHeiFwEeGAb79IZUV05A" finish="_LvGHfyFwEeGAb79IZUV05A"/>
        <fragment xmi:type="uml:BehaviorExecutionSpecification" xmi:id="_LvGHfSFwEeGAb79IZUV05A" name="setEducation-executionBody" covered="_LvGHWyFwEeGAb79IZUV05A" start="_LvGHeyFwEeGAb79IZUV05A" finish="_LvGHfiFwEeGAb79IZUV05A"/>
        <fragment xmi:type="uml:MessageOccurrenceSpecification" xmi:id="_LvGHfiFwEeGAb79IZUV05A" name="setEducation-ExecutionFinish" covered="_LvGHWyFwEeGAb79IZUV05A"/>
        <fragment xmi:type="uml:MessageOccurrenceSpecification" xmi:id="_LvGHfyFwEeGAb79IZUV05A" name="setEducation-InvocationFinish" covered="_LvGHWSFwEeGAb79IZUV05A"/>
        <fragment xmi:type="uml:MessageOccurrenceSpecification" xmi:id="_LvGHgCFwEeGAb79IZUV05A" name="setChildren-InvocationStart" covered="_LvGHWSFwEeGAb79IZUV05A" message="_LvGHkCFwEeGAb79IZUV05A"/>
        <fragment xmi:type="uml:MessageOccurrenceSpecification" xmi:id="_LvGHgSFwEeGAb79IZUV05A" name="setChildren-ExecutionStart" covered="_LvGHWyFwEeGAb79IZUV05A" event="_LvGKnSFwEeGAb79IZUV05A" message="_LvGHkCFwEeGAb79IZUV05A"/>
        <fragment xmi:type="uml:BehaviorExecutionSpecification" xmi:id="_LvGHgiFwEeGAb79IZUV05A" name="setChildren-invocationBody" covered="_LvGHWSFwEeGAb79IZUV05A" start="_LvGHgCFwEeGAb79IZUV05A" finish="_LvGHhSFwEeGAb79IZUV05A"/>
        <fragment xmi:type="uml:BehaviorExecutionSpecification" xmi:id="_LvGHgyFwEeGAb79IZUV05A" name="setChildren-executionBody" covered="_LvGHWyFwEeGAb79IZUV05A" start="_LvGHgSFwEeGAb79IZUV05A" finish="_LvGHhCFwEeGAb79IZUV05A"/>
        <fragment xmi:type="uml:MessageOccurrenceSpecification" xmi:id="_LvGHhCFwEeGAb79IZUV05A" name="setChildren-ExecutionFinish" covered="_LvGHWyFwEeGAb79IZUV05A"/>
        <fragment xmi:type="uml:MessageOccurrenceSpecification" xmi:id="_LvGHhSFwEeGAb79IZUV05A" name="setChildren-InvocationFinish" covered="_LvGHWSFwEeGAb79IZUV05A"/>
        <message xmi:id="_LvGHhiFwEeGAb79IZUV05A" name="GeneralPersonalBackground" receiveEvent="_LvGHXSFwEeGAb79IZUV05A" sendEvent="_LvGHXCFwEeGAb79IZUV05A"/>
        <message xmi:id="_LvGHhyFwEeGAb79IZUV05A" name="PatientReport" receiveEvent="_LvGHYyFwEeGAb79IZUV05A" sendEvent="_LvGHYiFwEeGAb79IZUV05A"/>
        <message xmi:id="_LvGHiCFwEeGAb79IZUV05A" name="setAge" receiveEvent="_LvGHaSFwEeGAb79IZUV05A" sendEvent="_LvGHaCFwEeGAb79IZUV05A">
          <argument xmi:type="uml:LiteralInteger" xmi:id="_LvGHiSFwEeGAb79IZUV05A" name="age" type="_LvGKliFwEeGAb79IZUV05A" value="36"/>
        </message>
        <message xmi:id="_LvGHiiFwEeGAb79IZUV05A" name="setBirthCountry" receiveEvent="_LvGHbyFwEeGAb79IZUV05A" sendEvent="_LvGHbiFwEeGAb79IZUV05A">
          <argument xmi:type="uml:LiteralString" xmi:id="_LvGHiyFwEeGAb79IZUV05A" name="birthCountry" type="_LvGKmSFwEeGAb79IZUV05A" value="USA"/>
        </message>
        <message xmi:id="_LvGHjCFwEeGAb79IZUV05A" name="setMaritalStatus" receiveEvent="_LvGHdSFwEeGAb79IZUV05A" sendEvent="_LvGHdCFwEeGAb79IZUV05A">
          <argument xmi:type="uml:LiteralString" xmi:id="_LvGHjSFwEeGAb79IZUV05A" name="status" type="_LvGKmSFwEeGAb79IZUV05A" value="Single"/>
        </message>
        <message xmi:id="_LvGHjiFwEeGAb79IZUV05A" name="setEducation" receiveEvent="_LvGHeyFwEeGAb79IZUV05A" sendEvent="_LvGHeiFwEeGAb79IZUV05A">
          <argument xmi:type="uml:LiteralString" xmi:id="_LvGHjyFwEeGAb79IZUV05A" name="education" type="_LvGKmSFwEeGAb79IZUV05A" value="High School"/>
        </message>
        <message xmi:id="_LvGHkCFwEeGAb79IZUV05A" name="setChildren" receiveEvent="_LvGHgSFwEeGAb79IZUV05A" sendEvent="_LvGHgCFwEeGAb79IZUV05A">
          <argument xmi:type="uml:LiteralString" xmi:id="_LvGHkSFwEeGAb79IZUV05A" name="children" type="_LvGKmSFwEeGAb79IZUV05A" value="None"/>
        </message>
      </ownedBehavior>
      <ownedBehavior xmi:type="uml:Interaction" xmi:id="_LvGHkiFwEeGAb79IZUV05A" name="MedicalBackground">
        <lifeline xmi:id="_LvGHkyFwEeGAb79IZUV05A" name="ProfHealme" represents="_LvGKCCFwEeGAb79IZUV05A" coveredBy="_LvGHlSFwEeGAb79IZUV05A _LvGHmiFwEeGAb79IZUV05A _LvGHlyFwEeGAb79IZUV05A _LvGHmyFwEeGAb79IZUV05A _LvGHoCFwEeGAb79IZUV05A _LvGHnSFwEeGAb79IZUV05A _LvGHoSFwEeGAb79IZUV05A _LvGHpiFwEeGAb79IZUV05A _LvGHoyFwEeGAb79IZUV05A _LvGHpyFwEeGAb79IZUV05A _LvGHrCFwEeGAb79IZUV05A _LvGHqSFwEeGAb79IZUV05A _LvGHrSFwEeGAb79IZUV05A _LvGHsiFwEeGAb79IZUV05A _LvGHryFwEeGAb79IZUV05A"/>
        <lifeline xmi:id="_LvGHlCFwEeGAb79IZUV05A" name="PatientX" represents="_LvGKCSFwEeGAb79IZUV05A" coveredBy="_LvGHliFwEeGAb79IZUV05A _LvGHmSFwEeGAb79IZUV05A _LvGHmCFwEeGAb79IZUV05A _LvGHnCFwEeGAb79IZUV05A _LvGHnyFwEeGAb79IZUV05A _LvGHniFwEeGAb79IZUV05A _LvGHoiFwEeGAb79IZUV05A _LvGHpSFwEeGAb79IZUV05A _LvGHpCFwEeGAb79IZUV05A _LvGHqCFwEeGAb79IZUV05A _LvGHqyFwEeGAb79IZUV05A _LvGHqiFwEeGAb79IZUV05A _LvGHriFwEeGAb79IZUV05A _LvGHsSFwEeGAb79IZUV05A _LvGHsCFwEeGAb79IZUV05A"/>
        <fragment xmi:type="uml:MessageOccurrenceSpecification" xmi:id="_LvGHlSFwEeGAb79IZUV05A" name="MedicalBackground-InvocationStart" covered="_LvGHkyFwEeGAb79IZUV05A" message="_LvGHsyFwEeGAb79IZUV05A"/>
        <fragment xmi:type="uml:MessageOccurrenceSpecification" xmi:id="_LvGHliFwEeGAb79IZUV05A" name="MedicalBackground-ExecutionStart" covered="_LvGHlCFwEeGAb79IZUV05A" event="_LvGKkSFwEeGAb79IZUV05A" message="_LvGHsyFwEeGAb79IZUV05A"/>
        <fragment xmi:type="uml:BehaviorExecutionSpecification" xmi:id="_LvGHlyFwEeGAb79IZUV05A" name="MedicalBackground-invocationBody" covered="_LvGHkyFwEeGAb79IZUV05A" start="_LvGHlSFwEeGAb79IZUV05A" finish="_LvGHmiFwEeGAb79IZUV05A"/>
        <fragment xmi:type="uml:BehaviorExecutionSpecification" xmi:id="_LvGHmCFwEeGAb79IZUV05A" name="MedicalBackground-executionBody" covered="_LvGHlCFwEeGAb79IZUV05A" start="_LvGHliFwEeGAb79IZUV05A" finish="_LvGHmSFwEeGAb79IZUV05A"/>
        <fragment xmi:type="uml:MessageOccurrenceSpecification" xmi:id="_LvGHmSFwEeGAb79IZUV05A" name="MedicalBackground-ExecutionFinish" covered="_LvGHlCFwEeGAb79IZUV05A"/>
        <fragment xmi:type="uml:MessageOccurrenceSpecification" xmi:id="_LvGHmiFwEeGAb79IZUV05A" name="MedicalBackground-InvocationFinish" covered="_LvGHkyFwEeGAb79IZUV05A"/>
        <fragment xmi:type="uml:MessageOccurrenceSpecification" xmi:id="_LvGHmyFwEeGAb79IZUV05A" name="Diseases-InvocationStart" covered="_LvGHkyFwEeGAb79IZUV05A" message="_LvGHtCFwEeGAb79IZUV05A"/>
        <fragment xmi:type="uml:MessageOccurrenceSpecification" xmi:id="_LvGHnCFwEeGAb79IZUV05A" name="Diseases-ExecutionStart" covered="_LvGHlCFwEeGAb79IZUV05A" event="_LvGKniFwEeGAb79IZUV05A" message="_LvGHtCFwEeGAb79IZUV05A"/>
        <fragment xmi:type="uml:BehaviorExecutionSpecification" xmi:id="_LvGHnSFwEeGAb79IZUV05A" name="Diseases-invocationBody" covered="_LvGHkyFwEeGAb79IZUV05A" start="_LvGHmyFwEeGAb79IZUV05A" finish="_LvGHoCFwEeGAb79IZUV05A"/>
        <fragment xmi:type="uml:BehaviorExecutionSpecification" xmi:id="_LvGHniFwEeGAb79IZUV05A" name="Diseases-executionBody" covered="_LvGHlCFwEeGAb79IZUV05A" start="_LvGHnCFwEeGAb79IZUV05A" finish="_LvGHnyFwEeGAb79IZUV05A"/>
        <fragment xmi:type="uml:MessageOccurrenceSpecification" xmi:id="_LvGHnyFwEeGAb79IZUV05A" name="Diseases-ExecutionFinish" covered="_LvGHlCFwEeGAb79IZUV05A"/>
        <fragment xmi:type="uml:MessageOccurrenceSpecification" xmi:id="_LvGHoCFwEeGAb79IZUV05A" name="Diseases-InvocationFinish" covered="_LvGHkyFwEeGAb79IZUV05A"/>
        <fragment xmi:type="uml:MessageOccurrenceSpecification" xmi:id="_LvGHoSFwEeGAb79IZUV05A" name="Injuries-InvocationStart" covered="_LvGHkyFwEeGAb79IZUV05A" message="_LvGHtSFwEeGAb79IZUV05A"/>
        <fragment xmi:type="uml:MessageOccurrenceSpecification" xmi:id="_LvGHoiFwEeGAb79IZUV05A" name="Injuries-ExecutionStart" covered="_LvGHlCFwEeGAb79IZUV05A" event="_LvGKnyFwEeGAb79IZUV05A" message="_LvGHtSFwEeGAb79IZUV05A"/>
        <fragment xmi:type="uml:BehaviorExecutionSpecification" xmi:id="_LvGHoyFwEeGAb79IZUV05A" name="Injuries-invocationBody" covered="_LvGHkyFwEeGAb79IZUV05A" start="_LvGHoSFwEeGAb79IZUV05A" finish="_LvGHpiFwEeGAb79IZUV05A"/>
        <fragment xmi:type="uml:BehaviorExecutionSpecification" xmi:id="_LvGHpCFwEeGAb79IZUV05A" name="Injuries-executionBody" covered="_LvGHlCFwEeGAb79IZUV05A" start="_LvGHoiFwEeGAb79IZUV05A" finish="_LvGHpSFwEeGAb79IZUV05A"/>
        <fragment xmi:type="uml:MessageOccurrenceSpecification" xmi:id="_LvGHpSFwEeGAb79IZUV05A" name="Injuries-ExecutionFinish" covered="_LvGHlCFwEeGAb79IZUV05A"/>
        <fragment xmi:type="uml:MessageOccurrenceSpecification" xmi:id="_LvGHpiFwEeGAb79IZUV05A" name="Injuries-InvocationFinish" covered="_LvGHkyFwEeGAb79IZUV05A"/>
        <fragment xmi:type="uml:MessageOccurrenceSpecification" xmi:id="_LvGHpyFwEeGAb79IZUV05A" name="Surgeries-InvocationStart" covered="_LvGHkyFwEeGAb79IZUV05A" message="_LvGHtiFwEeGAb79IZUV05A"/>
        <fragment xmi:type="uml:MessageOccurrenceSpecification" xmi:id="_LvGHqCFwEeGAb79IZUV05A" name="Surgeries-ExecutionStart" covered="_LvGHlCFwEeGAb79IZUV05A" event="_LvGKoCFwEeGAb79IZUV05A" message="_LvGHtiFwEeGAb79IZUV05A"/>
        <fragment xmi:type="uml:BehaviorExecutionSpecification" xmi:id="_LvGHqSFwEeGAb79IZUV05A" name="Surgeries-invocationBody" covered="_LvGHkyFwEeGAb79IZUV05A" start="_LvGHpyFwEeGAb79IZUV05A" finish="_LvGHrCFwEeGAb79IZUV05A"/>
        <fragment xmi:type="uml:BehaviorExecutionSpecification" xmi:id="_LvGHqiFwEeGAb79IZUV05A" name="Surgeries-executionBody" covered="_LvGHlCFwEeGAb79IZUV05A" start="_LvGHqCFwEeGAb79IZUV05A" finish="_LvGHqyFwEeGAb79IZUV05A"/>
        <fragment xmi:type="uml:MessageOccurrenceSpecification" xmi:id="_LvGHqyFwEeGAb79IZUV05A" name="Surgeries-ExecutionFinish" covered="_LvGHlCFwEeGAb79IZUV05A"/>
        <fragment xmi:type="uml:MessageOccurrenceSpecification" xmi:id="_LvGHrCFwEeGAb79IZUV05A" name="Surgeries-InvocationFinish" covered="_LvGHkyFwEeGAb79IZUV05A"/>
        <fragment xmi:type="uml:MessageOccurrenceSpecification" xmi:id="_LvGHrSFwEeGAb79IZUV05A" name="AbnormalResponses-InvocationStart" covered="_LvGHkyFwEeGAb79IZUV05A" message="_LvGHtyFwEeGAb79IZUV05A"/>
        <fragment xmi:type="uml:MessageOccurrenceSpecification" xmi:id="_LvGHriFwEeGAb79IZUV05A" name="AbnormalResponses-ExecutionStart" covered="_LvGHlCFwEeGAb79IZUV05A" event="_LvGKoSFwEeGAb79IZUV05A" message="_LvGHtyFwEeGAb79IZUV05A"/>
        <fragment xmi:type="uml:BehaviorExecutionSpecification" xmi:id="_LvGHryFwEeGAb79IZUV05A" name="AbnormalResponses-invocationBody" covered="_LvGHkyFwEeGAb79IZUV05A" start="_LvGHrSFwEeGAb79IZUV05A" finish="_LvGHsiFwEeGAb79IZUV05A"/>
        <fragment xmi:type="uml:BehaviorExecutionSpecification" xmi:id="_LvGHsCFwEeGAb79IZUV05A" name="AbnormalResponses-executionBody" covered="_LvGHlCFwEeGAb79IZUV05A" start="_LvGHriFwEeGAb79IZUV05A" finish="_LvGHsSFwEeGAb79IZUV05A"/>
        <fragment xmi:type="uml:MessageOccurrenceSpecification" xmi:id="_LvGHsSFwEeGAb79IZUV05A" name="AbnormalResponses-ExecutionFinish" covered="_LvGHlCFwEeGAb79IZUV05A"/>
        <fragment xmi:type="uml:MessageOccurrenceSpecification" xmi:id="_LvGHsiFwEeGAb79IZUV05A" name="AbnormalResponses-InvocationFinish" covered="_LvGHkyFwEeGAb79IZUV05A"/>
        <message xmi:id="_LvGHsyFwEeGAb79IZUV05A" name="MedicalBackground" receiveEvent="_LvGHliFwEeGAb79IZUV05A" sendEvent="_LvGHlSFwEeGAb79IZUV05A"/>
        <message xmi:id="_LvGHtCFwEeGAb79IZUV05A" name="Diseases" receiveEvent="_LvGHnCFwEeGAb79IZUV05A" sendEvent="_LvGHmyFwEeGAb79IZUV05A"/>
        <message xmi:id="_LvGHtSFwEeGAb79IZUV05A" name="Injuries" receiveEvent="_LvGHoiFwEeGAb79IZUV05A" sendEvent="_LvGHoSFwEeGAb79IZUV05A"/>
        <message xmi:id="_LvGHtiFwEeGAb79IZUV05A" name="Surgeries" receiveEvent="_LvGHqCFwEeGAb79IZUV05A" sendEvent="_LvGHpyFwEeGAb79IZUV05A"/>
        <message xmi:id="_LvGHtyFwEeGAb79IZUV05A" name="AbnormalResponses" receiveEvent="_LvGHriFwEeGAb79IZUV05A" sendEvent="_LvGHrSFwEeGAb79IZUV05A"/>
      </ownedBehavior>
      <ownedBehavior xmi:type="uml:Interaction" xmi:id="_LvGHuCFwEeGAb79IZUV05A" name="FatigueBackground">
        <lifeline xmi:id="_LvGHuSFwEeGAb79IZUV05A" name="ProfHealme" represents="_LvGKCCFwEeGAb79IZUV05A" coveredBy="_LvGHvCFwEeGAb79IZUV05A _LvGHwSFwEeGAb79IZUV05A _LvGHviFwEeGAb79IZUV05A _LvGHwyFwEeGAb79IZUV05A _LvGHxiFwEeGAb79IZUV05A _LvGHxSFwEeGAb79IZUV05A _LvGHyCFwEeGAb79IZUV05A _LvGHzSFwEeGAb79IZUV05A _LvGHyiFwEeGAb79IZUV05A _LvGHziFwEeGAb79IZUV05A _LvGH0yFwEeGAb79IZUV05A _LvGH0CFwEeGAb79IZUV05A _LvGH1CFwEeGAb79IZUV05A _LvGH2SFwEeGAb79IZUV05A _LvGH1iFwEeGAb79IZUV05A _LvGH2iFwEeGAb79IZUV05A _LvGH3yFwEeGAb79IZUV05A _LvGH3CFwEeGAb79IZUV05A _LvGH4CFwEeGAb79IZUV05A _LvGH5SFwEeGAb79IZUV05A _LvGH4iFwEeGAb79IZUV05A _LvGH5iFwEeGAb79IZUV05A _LvGH6yFwEeGAb79IZUV05A _LvGH6CFwEeGAb79IZUV05A"/>
        <lifeline xmi:id="_LvGHuiFwEeGAb79IZUV05A" name="PatientX" represents="_LvGKCSFwEeGAb79IZUV05A" coveredBy="_LvGHvSFwEeGAb79IZUV05A _LvGHwCFwEeGAb79IZUV05A _LvGHvyFwEeGAb79IZUV05A _LvGHwiFwEeGAb79IZUV05A _LvGHxyFwEeGAb79IZUV05A _LvGHxCFwEeGAb79IZUV05A"/>
        <lifeline xmi:id="_LvGHuyFwEeGAb79IZUV05A" name="RecordPatientX" represents="_LvGKCiFwEeGAb79IZUV05A" coveredBy="_LvGHySFwEeGAb79IZUV05A _LvGHzCFwEeGAb79IZUV05A _LvGHyyFwEeGAb79IZUV05A _LvGHzyFwEeGAb79IZUV05A _LvGH0iFwEeGAb79IZUV05A _LvGH0SFwEeGAb79IZUV05A _LvGH1SFwEeGAb79IZUV05A _LvGH2CFwEeGAb79IZUV05A _LvGH1yFwEeGAb79IZUV05A _LvGH2yFwEeGAb79IZUV05A _LvGH3iFwEeGAb79IZUV05A _LvGH3SFwEeGAb79IZUV05A _LvGH4SFwEeGAb79IZUV05A _LvGH5CFwEeGAb79IZUV05A _LvGH4yFwEeGAb79IZUV05A _LvGH5yFwEeGAb79IZUV05A _LvGH6iFwEeGAb79IZUV05A _LvGH6SFwEeGAb79IZUV05A"/>
        <fragment xmi:type="uml:MessageOccurrenceSpecification" xmi:id="_LvGHvCFwEeGAb79IZUV05A" name="FatigueBackground-InvocationStart" covered="_LvGHuSFwEeGAb79IZUV05A" message="_LvGH7CFwEeGAb79IZUV05A"/>
        <fragment xmi:type="uml:MessageOccurrenceSpecification" xmi:id="_LvGHvSFwEeGAb79IZUV05A" name="FatigueBackground-ExecutionStart" covered="_LvGHuiFwEeGAb79IZUV05A" event="_LvGKkyFwEeGAb79IZUV05A" message="_LvGH7CFwEeGAb79IZUV05A"/>
        <fragment xmi:type="uml:BehaviorExecutionSpecification" xmi:id="_LvGHviFwEeGAb79IZUV05A" name="FatigueBackground-invocationBody" covered="_LvGHuSFwEeGAb79IZUV05A" start="_LvGHvCFwEeGAb79IZUV05A" finish="_LvGHwSFwEeGAb79IZUV05A"/>
        <fragment xmi:type="uml:BehaviorExecutionSpecification" xmi:id="_LvGHvyFwEeGAb79IZUV05A" name="FatigueBackground-executionBody" covered="_LvGHuiFwEeGAb79IZUV05A" start="_LvGHvSFwEeGAb79IZUV05A" finish="_LvGHwCFwEeGAb79IZUV05A"/>
        <fragment xmi:type="uml:MessageOccurrenceSpecification" xmi:id="_LvGHwCFwEeGAb79IZUV05A" name="FatigueBackground-ExecutionFinish" covered="_LvGHuiFwEeGAb79IZUV05A"/>
        <fragment xmi:type="uml:MessageOccurrenceSpecification" xmi:id="_LvGHwSFwEeGAb79IZUV05A" name="FatigueBackground-InvocationFinish" covered="_LvGHuSFwEeGAb79IZUV05A"/>
        <fragment xmi:type="uml:MessageOccurrenceSpecification" xmi:id="_LvGHwiFwEeGAb79IZUV05A" name="PatientReport-InvocationStart" covered="_LvGHuiFwEeGAb79IZUV05A" message="_LvGH7SFwEeGAb79IZUV05A"/>
        <fragment xmi:type="uml:MessageOccurrenceSpecification" xmi:id="_LvGHwyFwEeGAb79IZUV05A" name="PatientReport-ExecutionStart" covered="_LvGHuSFwEeGAb79IZUV05A" event="_LvGKlSFwEeGAb79IZUV05A" message="_LvGH7SFwEeGAb79IZUV05A"/>
        <fragment xmi:type="uml:BehaviorExecutionSpecification" xmi:id="_LvGHxCFwEeGAb79IZUV05A" name="PatientReport-invocationBody" covered="_LvGHuiFwEeGAb79IZUV05A" start="_LvGHwiFwEeGAb79IZUV05A" finish="_LvGHxyFwEeGAb79IZUV05A"/>
        <fragment xmi:type="uml:BehaviorExecutionSpecification" xmi:id="_LvGHxSFwEeGAb79IZUV05A" name="PatientReport-executionBody" covered="_LvGHuSFwEeGAb79IZUV05A" start="_LvGHwyFwEeGAb79IZUV05A" finish="_LvGHxiFwEeGAb79IZUV05A"/>
        <fragment xmi:type="uml:MessageOccurrenceSpecification" xmi:id="_LvGHxiFwEeGAb79IZUV05A" name="PatientReport-ExecutionFinish" covered="_LvGHuSFwEeGAb79IZUV05A"/>
        <fragment xmi:type="uml:MessageOccurrenceSpecification" xmi:id="_LvGHxyFwEeGAb79IZUV05A" name="PatientReport-InvocationFinish" covered="_LvGHuiFwEeGAb79IZUV05A"/>
        <fragment xmi:type="uml:MessageOccurrenceSpecification" xmi:id="_LvGHyCFwEeGAb79IZUV05A" name="ReportFatigueReason-InvocationStart" covered="_LvGHuSFwEeGAb79IZUV05A" message="_LvGH7iFwEeGAb79IZUV05A"/>
        <fragment xmi:type="uml:MessageOccurrenceSpecification" xmi:id="_LvGHySFwEeGAb79IZUV05A" name="ReportFatigueReason-ExecutionStart" covered="_LvGHuyFwEeGAb79IZUV05A" event="_LvGKoiFwEeGAb79IZUV05A" message="_LvGH7iFwEeGAb79IZUV05A"/>
        <fragment xmi:type="uml:BehaviorExecutionSpecification" xmi:id="_LvGHyiFwEeGAb79IZUV05A" name="ReportFatigueReason-invocationBody" covered="_LvGHuSFwEeGAb79IZUV05A" start="_LvGHyCFwEeGAb79IZUV05A" finish="_LvGHzSFwEeGAb79IZUV05A"/>
        <fragment xmi:type="uml:BehaviorExecutionSpecification" xmi:id="_LvGHyyFwEeGAb79IZUV05A" name="ReportFatigueReason-executionBody" covered="_LvGHuyFwEeGAb79IZUV05A" start="_LvGHySFwEeGAb79IZUV05A" finish="_LvGHzCFwEeGAb79IZUV05A"/>
        <fragment xmi:type="uml:MessageOccurrenceSpecification" xmi:id="_LvGHzCFwEeGAb79IZUV05A" name="ReportFatigueReason-ExecutionFinish" covered="_LvGHuyFwEeGAb79IZUV05A"/>
        <fragment xmi:type="uml:MessageOccurrenceSpecification" xmi:id="_LvGHzSFwEeGAb79IZUV05A" name="ReportFatigueReason-InvocationFinish" covered="_LvGHuSFwEeGAb79IZUV05A"/>
        <fragment xmi:type="uml:MessageOccurrenceSpecification" xmi:id="_LvGHziFwEeGAb79IZUV05A" name="ReportFatigueState-InvocationStart" covered="_LvGHuSFwEeGAb79IZUV05A" message="_LvGH8SFwEeGAb79IZUV05A"/>
        <fragment xmi:type="uml:MessageOccurrenceSpecification" xmi:id="_LvGHzyFwEeGAb79IZUV05A" name="ReportFatigueState-ExecutionStart" covered="_LvGHuyFwEeGAb79IZUV05A" event="_LvGKoyFwEeGAb79IZUV05A" message="_LvGH8SFwEeGAb79IZUV05A"/>
        <fragment xmi:type="uml:BehaviorExecutionSpecification" xmi:id="_LvGH0CFwEeGAb79IZUV05A" name="ReportFatigueState-invocationBody" covered="_LvGHuSFwEeGAb79IZUV05A" start="_LvGHziFwEeGAb79IZUV05A" finish="_LvGH0yFwEeGAb79IZUV05A"/>
        <fragment xmi:type="uml:BehaviorExecutionSpecification" xmi:id="_LvGH0SFwEeGAb79IZUV05A" name="ReportFatigueState-executionBody" covered="_LvGHuyFwEeGAb79IZUV05A" start="_LvGHzyFwEeGAb79IZUV05A" finish="_LvGH0iFwEeGAb79IZUV05A"/>
        <fragment xmi:type="uml:MessageOccurrenceSpecification" xmi:id="_LvGH0iFwEeGAb79IZUV05A" name="ReportFatigueState-ExecutionFinish" covered="_LvGHuyFwEeGAb79IZUV05A"/>
        <fragment xmi:type="uml:MessageOccurrenceSpecification" xmi:id="_LvGH0yFwEeGAb79IZUV05A" name="ReportFatigueState-InvocationFinish" covered="_LvGHuSFwEeGAb79IZUV05A"/>
        <fragment xmi:type="uml:MessageOccurrenceSpecification" xmi:id="_LvGH1CFwEeGAb79IZUV05A" name="ReportFatigueReason-InvocationStart" covered="_LvGHuSFwEeGAb79IZUV05A" message="_LvGH9CFwEeGAb79IZUV05A"/>
        <fragment xmi:type="uml:MessageOccurrenceSpecification" xmi:id="_LvGH1SFwEeGAb79IZUV05A" name="ReportFatigueReason-ExecutionStart" covered="_LvGHuyFwEeGAb79IZUV05A" event="_LvGKoiFwEeGAb79IZUV05A" message="_LvGH9CFwEeGAb79IZUV05A"/>
        <fragment xmi:type="uml:BehaviorExecutionSpecification" xmi:id="_LvGH1iFwEeGAb79IZUV05A" name="ReportFatigueReason-invocationBody" covered="_LvGHuSFwEeGAb79IZUV05A" start="_LvGH1CFwEeGAb79IZUV05A" finish="_LvGH2SFwEeGAb79IZUV05A"/>
        <fragment xmi:type="uml:BehaviorExecutionSpecification" xmi:id="_LvGH1yFwEeGAb79IZUV05A" name="ReportFatigueReason-executionBody" covered="_LvGHuyFwEeGAb79IZUV05A" start="_LvGH1SFwEeGAb79IZUV05A" finish="_LvGH2CFwEeGAb79IZUV05A"/>
        <fragment xmi:type="uml:MessageOccurrenceSpecification" xmi:id="_LvGH2CFwEeGAb79IZUV05A" name="ReportFatigueReason-ExecutionFinish" covered="_LvGHuyFwEeGAb79IZUV05A"/>
        <fragment xmi:type="uml:MessageOccurrenceSpecification" xmi:id="_LvGH2SFwEeGAb79IZUV05A" name="ReportFatigueReason-InvocationFinish" covered="_LvGHuSFwEeGAb79IZUV05A"/>
        <fragment xmi:type="uml:MessageOccurrenceSpecification" xmi:id="_LvGH2iFwEeGAb79IZUV05A" name="ReportFatigueState-InvocationStart" covered="_LvGHuSFwEeGAb79IZUV05A" message="_LvGH9yFwEeGAb79IZUV05A"/>
        <fragment xmi:type="uml:MessageOccurrenceSpecification" xmi:id="_LvGH2yFwEeGAb79IZUV05A" name="ReportFatigueState-ExecutionStart" covered="_LvGHuyFwEeGAb79IZUV05A" event="_LvGKoyFwEeGAb79IZUV05A" message="_LvGH9yFwEeGAb79IZUV05A"/>
        <fragment xmi:type="uml:BehaviorExecutionSpecification" xmi:id="_LvGH3CFwEeGAb79IZUV05A" name="ReportFatigueState-invocationBody" covered="_LvGHuSFwEeGAb79IZUV05A" start="_LvGH2iFwEeGAb79IZUV05A" finish="_LvGH3yFwEeGAb79IZUV05A"/>
        <fragment xmi:type="uml:BehaviorExecutionSpecification" xmi:id="_LvGH3SFwEeGAb79IZUV05A" name="ReportFatigueState-executionBody" covered="_LvGHuyFwEeGAb79IZUV05A" start="_LvGH2yFwEeGAb79IZUV05A" finish="_LvGH3iFwEeGAb79IZUV05A"/>
        <fragment xmi:type="uml:MessageOccurrenceSpecification" xmi:id="_LvGH3iFwEeGAb79IZUV05A" name="ReportFatigueState-ExecutionFinish" covered="_LvGHuyFwEeGAb79IZUV05A"/>
        <fragment xmi:type="uml:MessageOccurrenceSpecification" xmi:id="_LvGH3yFwEeGAb79IZUV05A" name="ReportFatigueState-InvocationFinish" covered="_LvGHuSFwEeGAb79IZUV05A"/>
        <fragment xmi:type="uml:MessageOccurrenceSpecification" xmi:id="_LvGH4CFwEeGAb79IZUV05A" name="ReportFatigueReason-InvocationStart" covered="_LvGHuSFwEeGAb79IZUV05A" message="_LvGH-iFwEeGAb79IZUV05A"/>
        <fragment xmi:type="uml:MessageOccurrenceSpecification" xmi:id="_LvGH4SFwEeGAb79IZUV05A" name="ReportFatigueReason-ExecutionStart" covered="_LvGHuyFwEeGAb79IZUV05A" event="_LvGKoiFwEeGAb79IZUV05A" message="_LvGH-iFwEeGAb79IZUV05A"/>
        <fragment xmi:type="uml:BehaviorExecutionSpecification" xmi:id="_LvGH4iFwEeGAb79IZUV05A" name="ReportFatigueReason-invocationBody" covered="_LvGHuSFwEeGAb79IZUV05A" start="_LvGH4CFwEeGAb79IZUV05A" finish="_LvGH5SFwEeGAb79IZUV05A"/>
        <fragment xmi:type="uml:BehaviorExecutionSpecification" xmi:id="_LvGH4yFwEeGAb79IZUV05A" name="ReportFatigueReason-executionBody" covered="_LvGHuyFwEeGAb79IZUV05A" start="_LvGH4SFwEeGAb79IZUV05A" finish="_LvGH5CFwEeGAb79IZUV05A"/>
        <fragment xmi:type="uml:MessageOccurrenceSpecification" xmi:id="_LvGH5CFwEeGAb79IZUV05A" name="ReportFatigueReason-ExecutionFinish" covered="_LvGHuyFwEeGAb79IZUV05A"/>
        <fragment xmi:type="uml:MessageOccurrenceSpecification" xmi:id="_LvGH5SFwEeGAb79IZUV05A" name="ReportFatigueReason-InvocationFinish" covered="_LvGHuSFwEeGAb79IZUV05A"/>
        <fragment xmi:type="uml:MessageOccurrenceSpecification" xmi:id="_LvGH5iFwEeGAb79IZUV05A" name="ReportFatigueState-InvocationStart" covered="_LvGHuSFwEeGAb79IZUV05A" message="_LvGH_SFwEeGAb79IZUV05A"/>
        <fragment xmi:type="uml:MessageOccurrenceSpecification" xmi:id="_LvGH5yFwEeGAb79IZUV05A" name="ReportFatigueState-ExecutionStart" covered="_LvGHuyFwEeGAb79IZUV05A" event="_LvGKoyFwEeGAb79IZUV05A" message="_LvGH_SFwEeGAb79IZUV05A"/>
        <fragment xmi:type="uml:BehaviorExecutionSpecification" xmi:id="_LvGH6CFwEeGAb79IZUV05A" name="ReportFatigueState-invocationBody" covered="_LvGHuSFwEeGAb79IZUV05A" start="_LvGH5iFwEeGAb79IZUV05A" finish="_LvGH6yFwEeGAb79IZUV05A"/>
        <fragment xmi:type="uml:BehaviorExecutionSpecification" xmi:id="_LvGH6SFwEeGAb79IZUV05A" name="ReportFatigueState-executionBody" covered="_LvGHuyFwEeGAb79IZUV05A" start="_LvGH5yFwEeGAb79IZUV05A" finish="_LvGH6iFwEeGAb79IZUV05A"/>
        <fragment xmi:type="uml:MessageOccurrenceSpecification" xmi:id="_LvGH6iFwEeGAb79IZUV05A" name="ReportFatigueState-ExecutionFinish" covered="_LvGHuyFwEeGAb79IZUV05A"/>
        <fragment xmi:type="uml:MessageOccurrenceSpecification" xmi:id="_LvGH6yFwEeGAb79IZUV05A" name="ReportFatigueState-InvocationFinish" covered="_LvGHuSFwEeGAb79IZUV05A"/>
        <message xmi:id="_LvGH7CFwEeGAb79IZUV05A" name="FatigueBackground" receiveEvent="_LvGHvSFwEeGAb79IZUV05A" sendEvent="_LvGHvCFwEeGAb79IZUV05A"/>
        <message xmi:id="_LvGH7SFwEeGAb79IZUV05A" name="PatientReport" receiveEvent="_LvGHwyFwEeGAb79IZUV05A" sendEvent="_LvGHwiFwEeGAb79IZUV05A"/>
        <message xmi:id="_LvGH7iFwEeGAb79IZUV05A" name="ReportFatigueReason" receiveEvent="_LvGHySFwEeGAb79IZUV05A" sendEvent="_LvGHyCFwEeGAb79IZUV05A">
          <argument xmi:type="uml:LiteralString" xmi:id="_LvGH7yFwEeGAb79IZUV05A" name="reason1" type="_LvGKmSFwEeGAb79IZUV05A" value="Depression"/>
          <argument xmi:type="uml:LiteralInteger" xmi:id="_LvGH8CFwEeGAb79IZUV05A" name="year1" type="_LvGKliFwEeGAb79IZUV05A" value="1887"/>
        </message>
        <message xmi:id="_LvGH8SFwEeGAb79IZUV05A" name="ReportFatigueState" receiveEvent="_LvGHzyFwEeGAb79IZUV05A" sendEvent="_LvGHziFwEeGAb79IZUV05A">
          <argument xmi:type="uml:LiteralString" xmi:id="_LvGH8iFwEeGAb79IZUV05A" name="state1" type="_LvGKmSFwEeGAb79IZUV05A" value="Apparent Limitation"/>
          <argument xmi:type="uml:LiteralInteger" xmi:id="_LvGH8yFwEeGAb79IZUV05A" name="year2" type="_LvGKliFwEeGAb79IZUV05A" value="1887"/>
        </message>
        <message xmi:id="_LvGH9CFwEeGAb79IZUV05A" name="ReportFatigueReason" receiveEvent="_LvGH1SFwEeGAb79IZUV05A" sendEvent="_LvGH1CFwEeGAb79IZUV05A">
          <argument xmi:type="uml:LiteralString" xmi:id="_LvGH9SFwEeGAb79IZUV05A" name="reason2" type="_LvGKmSFwEeGAb79IZUV05A" value="Injury"/>
          <argument xmi:type="uml:LiteralInteger" xmi:id="_LvGH9iFwEeGAb79IZUV05A" name="year3" type="_LvGKliFwEeGAb79IZUV05A" value="1898"/>
        </message>
        <message xmi:id="_LvGH9yFwEeGAb79IZUV05A" name="ReportFatigueState" receiveEvent="_LvGH2yFwEeGAb79IZUV05A" sendEvent="_LvGH2iFwEeGAb79IZUV05A">
          <argument xmi:type="uml:LiteralString" xmi:id="_LvGH-CFwEeGAb79IZUV05A" name="state2" type="_LvGKmSFwEeGAb79IZUV05A" value="More Fatigue"/>
          <argument xmi:type="uml:LiteralInteger" xmi:id="_LvGH-SFwEeGAb79IZUV05A" name="year4" type="_LvGKliFwEeGAb79IZUV05A" value="1898"/>
        </message>
        <message xmi:id="_LvGH-iFwEeGAb79IZUV05A" name="ReportFatigueReason" receiveEvent="_LvGH4SFwEeGAb79IZUV05A" sendEvent="_LvGH4CFwEeGAb79IZUV05A">
          <argument xmi:type="uml:LiteralString" xmi:id="_LvGH-yFwEeGAb79IZUV05A" name="reason3" type="_LvGKmSFwEeGAb79IZUV05A" value="Surgery"/>
          <argument xmi:type="uml:LiteralInteger" xmi:id="_LvGH_CFwEeGAb79IZUV05A" name="year5" type="_LvGKliFwEeGAb79IZUV05A" value="1904"/>
        </message>
        <message xmi:id="_LvGH_SFwEeGAb79IZUV05A" name="ReportFatigueState" receiveEvent="_LvGH5yFwEeGAb79IZUV05A" sendEvent="_LvGH5iFwEeGAb79IZUV05A">
          <argument xmi:type="uml:LiteralString" xmi:id="_LvGH_iFwEeGAb79IZUV05A" name="state3" type="_LvGKmSFwEeGAb79IZUV05A" value="Worsened"/>
          <argument xmi:type="uml:LiteralInteger" xmi:id="_LvGH_yFwEeGAb79IZUV05A" name="year6" type="_LvGKliFwEeGAb79IZUV05A" value="1904"/>
        </message>
      </ownedBehavior>
      <ownedBehavior xmi:type="uml:Interaction" xmi:id="_LvGIACFwEeGAb79IZUV05A" name="PastTreatmentIneffective">
        <lifeline xmi:id="_LvGIASFwEeGAb79IZUV05A" name="ProfHealme" represents="_LvGKCCFwEeGAb79IZUV05A" coveredBy="_LvGIBCFwEeGAb79IZUV05A _LvGICSFwEeGAb79IZUV05A _LvGIBiFwEeGAb79IZUV05A _LvGICiFwEeGAb79IZUV05A _LvGIDyFwEeGAb79IZUV05A _LvGIDCFwEeGAb79IZUV05A _LvGIECFwEeGAb79IZUV05A _LvGIFSFwEeGAb79IZUV05A _LvGIEiFwEeGAb79IZUV05A _LvGIFyFwEeGAb79IZUV05A _LvGIGiFwEeGAb79IZUV05A _LvGIGSFwEeGAb79IZUV05A _LvGIHCFwEeGAb79IZUV05A _LvGIISFwEeGAb79IZUV05A _LvGIHiFwEeGAb79IZUV05A"/>
        <lifeline xmi:id="_LvGIAiFwEeGAb79IZUV05A" name="PatientX" represents="_LvGKCSFwEeGAb79IZUV05A" coveredBy="_LvGIESFwEeGAb79IZUV05A _LvGIFCFwEeGAb79IZUV05A _LvGIEyFwEeGAb79IZUV05A _LvGIFiFwEeGAb79IZUV05A _LvGIGyFwEeGAb79IZUV05A _LvGIGCFwEeGAb79IZUV05A"/>
        <lifeline xmi:id="_LvGIAyFwEeGAb79IZUV05A" name="RecordPatientX" represents="_LvGKCiFwEeGAb79IZUV05A" coveredBy="_LvGIBSFwEeGAb79IZUV05A _LvGICCFwEeGAb79IZUV05A _LvGIByFwEeGAb79IZUV05A _LvGICyFwEeGAb79IZUV05A _LvGIDiFwEeGAb79IZUV05A _LvGIDSFwEeGAb79IZUV05A _LvGIHSFwEeGAb79IZUV05A _LvGIICFwEeGAb79IZUV05A _LvGIHyFwEeGAb79IZUV05A"/>
        <fragment xmi:type="uml:MessageOccurrenceSpecification" xmi:id="_LvGIBCFwEeGAb79IZUV05A" name="CFS-InvocationStart" covered="_LvGIASFwEeGAb79IZUV05A" message="_LvGIIiFwEeGAb79IZUV05A"/>
        <fragment xmi:type="uml:MessageOccurrenceSpecification" xmi:id="_LvGIBSFwEeGAb79IZUV05A" name="CFS-ExecutionStart" covered="_LvGIAyFwEeGAb79IZUV05A" event="_LvGKlCFwEeGAb79IZUV05A" message="_LvGIIiFwEeGAb79IZUV05A"/>
        <fragment xmi:type="uml:BehaviorExecutionSpecification" xmi:id="_LvGIBiFwEeGAb79IZUV05A" name="CFS-invocationBody" covered="_LvGIASFwEeGAb79IZUV05A" start="_LvGIBCFwEeGAb79IZUV05A" finish="_LvGICSFwEeGAb79IZUV05A"/>
        <fragment xmi:type="uml:BehaviorExecutionSpecification" xmi:id="_LvGIByFwEeGAb79IZUV05A" name="CFS-executionBody" covered="_LvGIAyFwEeGAb79IZUV05A" start="_LvGIBSFwEeGAb79IZUV05A" finish="_LvGICCFwEeGAb79IZUV05A"/>
        <fragment xmi:type="uml:MessageOccurrenceSpecification" xmi:id="_LvGICCFwEeGAb79IZUV05A" name="CFS-ExecutionFinish" covered="_LvGIAyFwEeGAb79IZUV05A"/>
        <fragment xmi:type="uml:MessageOccurrenceSpecification" xmi:id="_LvGICSFwEeGAb79IZUV05A" name="CFS-InvocationFinish" covered="_LvGIASFwEeGAb79IZUV05A"/>
        <fragment xmi:type="uml:MessageOccurrenceSpecification" xmi:id="_LvGICiFwEeGAb79IZUV05A" name="Aleve-InvocationStart" covered="_LvGIASFwEeGAb79IZUV05A" message="_LvGIIyFwEeGAb79IZUV05A"/>
        <fragment xmi:type="uml:MessageOccurrenceSpecification" xmi:id="_LvGICyFwEeGAb79IZUV05A" name="Aleve-ExecutionStart" covered="_LvGIAyFwEeGAb79IZUV05A" event="_LvGKpCFwEeGAb79IZUV05A" message="_LvGIIyFwEeGAb79IZUV05A"/>
        <fragment xmi:type="uml:BehaviorExecutionSpecification" xmi:id="_LvGIDCFwEeGAb79IZUV05A" name="Aleve-invocationBody" covered="_LvGIASFwEeGAb79IZUV05A" start="_LvGICiFwEeGAb79IZUV05A" finish="_LvGIDyFwEeGAb79IZUV05A"/>
        <fragment xmi:type="uml:BehaviorExecutionSpecification" xmi:id="_LvGIDSFwEeGAb79IZUV05A" name="Aleve-executionBody" covered="_LvGIAyFwEeGAb79IZUV05A" start="_LvGICyFwEeGAb79IZUV05A" finish="_LvGIDiFwEeGAb79IZUV05A"/>
        <fragment xmi:type="uml:MessageOccurrenceSpecification" xmi:id="_LvGIDiFwEeGAb79IZUV05A" name="Aleve-ExecutionFinish" covered="_LvGIAyFwEeGAb79IZUV05A"/>
        <fragment xmi:type="uml:MessageOccurrenceSpecification" xmi:id="_LvGIDyFwEeGAb79IZUV05A" name="Aleve-InvocationFinish" covered="_LvGIASFwEeGAb79IZUV05A"/>
        <fragment xmi:type="uml:MessageOccurrenceSpecification" xmi:id="_LvGIECFwEeGAb79IZUV05A" name="Prescription-InvocationStart" covered="_LvGIASFwEeGAb79IZUV05A" message="_LvGIJCFwEeGAb79IZUV05A"/>
        <fragment xmi:type="uml:MessageOccurrenceSpecification" xmi:id="_LvGIESFwEeGAb79IZUV05A" name="Prescription-ExecutionStart" covered="_LvGIAiFwEeGAb79IZUV05A" event="_LvGKpSFwEeGAb79IZUV05A" message="_LvGIJCFwEeGAb79IZUV05A"/>
        <fragment xmi:type="uml:BehaviorExecutionSpecification" xmi:id="_LvGIEiFwEeGAb79IZUV05A" name="Prescription-invocationBody" covered="_LvGIASFwEeGAb79IZUV05A" start="_LvGIECFwEeGAb79IZUV05A" finish="_LvGIFSFwEeGAb79IZUV05A"/>
        <fragment xmi:type="uml:BehaviorExecutionSpecification" xmi:id="_LvGIEyFwEeGAb79IZUV05A" name="Prescription-executionBody" covered="_LvGIAiFwEeGAb79IZUV05A" start="_LvGIESFwEeGAb79IZUV05A" finish="_LvGIFCFwEeGAb79IZUV05A"/>
        <fragment xmi:type="uml:MessageOccurrenceSpecification" xmi:id="_LvGIFCFwEeGAb79IZUV05A" name="Prescription-ExecutionFinish" covered="_LvGIAiFwEeGAb79IZUV05A"/>
        <fragment xmi:type="uml:MessageOccurrenceSpecification" xmi:id="_LvGIFSFwEeGAb79IZUV05A" name="Prescription-InvocationFinish" covered="_LvGIASFwEeGAb79IZUV05A"/>
        <fragment xmi:type="uml:MessageOccurrenceSpecification" xmi:id="_LvGIFiFwEeGAb79IZUV05A" name="NoChange-InvocationStart" covered="_LvGIAiFwEeGAb79IZUV05A" message="_LvGIJSFwEeGAb79IZUV05A"/>
        <fragment xmi:type="uml:MessageOccurrenceSpecification" xmi:id="_LvGIFyFwEeGAb79IZUV05A" name="NoChange-ExecutionStart" covered="_LvGIASFwEeGAb79IZUV05A" event="_LvGKpiFwEeGAb79IZUV05A" message="_LvGIJSFwEeGAb79IZUV05A"/>
        <fragment xmi:type="uml:BehaviorExecutionSpecification" xmi:id="_LvGIGCFwEeGAb79IZUV05A" name="NoChange-invocationBody" covered="_LvGIAiFwEeGAb79IZUV05A" start="_LvGIFiFwEeGAb79IZUV05A" finish="_LvGIGyFwEeGAb79IZUV05A"/>
        <fragment xmi:type="uml:BehaviorExecutionSpecification" xmi:id="_LvGIGSFwEeGAb79IZUV05A" name="NoChange-executionBody" covered="_LvGIASFwEeGAb79IZUV05A" start="_LvGIFyFwEeGAb79IZUV05A" finish="_LvGIGiFwEeGAb79IZUV05A"/>
        <fragment xmi:type="uml:MessageOccurrenceSpecification" xmi:id="_LvGIGiFwEeGAb79IZUV05A" name="NoChange-ExecutionFinish" covered="_LvGIASFwEeGAb79IZUV05A"/>
        <fragment xmi:type="uml:MessageOccurrenceSpecification" xmi:id="_LvGIGyFwEeGAb79IZUV05A" name="NoChange-InvocationFinish" covered="_LvGIAiFwEeGAb79IZUV05A"/>
        <fragment xmi:type="uml:MessageOccurrenceSpecification" xmi:id="_LvGIHCFwEeGAb79IZUV05A" name="Ineffective-InvocationStart" covered="_LvGIASFwEeGAb79IZUV05A" message="_LvGIJiFwEeGAb79IZUV05A"/>
        <fragment xmi:type="uml:MessageOccurrenceSpecification" xmi:id="_LvGIHSFwEeGAb79IZUV05A" name="Ineffective-ExecutionStart" covered="_LvGIAyFwEeGAb79IZUV05A" event="_LvGKpyFwEeGAb79IZUV05A" message="_LvGIJiFwEeGAb79IZUV05A"/>
        <fragment xmi:type="uml:BehaviorExecutionSpecification" xmi:id="_LvGIHiFwEeGAb79IZUV05A" name="Ineffective-invocationBody" covered="_LvGIASFwEeGAb79IZUV05A" start="_LvGIHCFwEeGAb79IZUV05A" finish="_LvGIISFwEeGAb79IZUV05A"/>
        <fragment xmi:type="uml:BehaviorExecutionSpecification" xmi:id="_LvGIHyFwEeGAb79IZUV05A" name="Ineffective-executionBody" covered="_LvGIAyFwEeGAb79IZUV05A" start="_LvGIHSFwEeGAb79IZUV05A" finish="_LvGIICFwEeGAb79IZUV05A"/>
        <fragment xmi:type="uml:MessageOccurrenceSpecification" xmi:id="_LvGIICFwEeGAb79IZUV05A" name="Ineffective-ExecutionFinish" covered="_LvGIAyFwEeGAb79IZUV05A"/>
        <fragment xmi:type="uml:MessageOccurrenceSpecification" xmi:id="_LvGIISFwEeGAb79IZUV05A" name="Ineffective-InvocationFinish" covered="_LvGIASFwEeGAb79IZUV05A"/>
        <message xmi:id="_LvGIIiFwEeGAb79IZUV05A" name="CFS" receiveEvent="_LvGIBSFwEeGAb79IZUV05A" sendEvent="_LvGIBCFwEeGAb79IZUV05A"/>
        <message xmi:id="_LvGIIyFwEeGAb79IZUV05A" name="Aleve" receiveEvent="_LvGICyFwEeGAb79IZUV05A" sendEvent="_LvGICiFwEeGAb79IZUV05A"/>
        <message xmi:id="_LvGIJCFwEeGAb79IZUV05A" name="Prescription" receiveEvent="_LvGIESFwEeGAb79IZUV05A" sendEvent="_LvGIECFwEeGAb79IZUV05A">
          <argument xmi:type="uml:LiteralString" xmi:id="_8TGYYCPOEeG43_nGwu9xNg" name="x" type="_LvGKmSFwEeGAb79IZUV05A" value="aleve"/>
        </message>
        <message xmi:id="_LvGIJSFwEeGAb79IZUV05A" name="NoChange" receiveEvent="_LvGIFyFwEeGAb79IZUV05A" sendEvent="_LvGIFiFwEeGAb79IZUV05A"/>
        <message xmi:id="_LvGIJiFwEeGAb79IZUV05A" name="Ineffective" receiveEvent="_LvGIHSFwEeGAb79IZUV05A" sendEvent="_LvGIHCFwEeGAb79IZUV05A"/>
      </ownedBehavior>
      <ownedBehavior xmi:type="uml:Interaction" xmi:id="_LvGIJyFwEeGAb79IZUV05A" name="PastTreatmentNegativeEffect">
        <lifeline xmi:id="_LvGIKCFwEeGAb79IZUV05A" name="ProfHealme" represents="_LvGKCCFwEeGAb79IZUV05A" coveredBy="_LvGIKyFwEeGAb79IZUV05A _LvGIMCFwEeGAb79IZUV05A _LvGILSFwEeGAb79IZUV05A _LvGIMSFwEeGAb79IZUV05A _LvGINiFwEeGAb79IZUV05A _LvGIMyFwEeGAb79IZUV05A _LvGINyFwEeGAb79IZUV05A _LvGIPCFwEeGAb79IZUV05A _LvGIOSFwEeGAb79IZUV05A _LvGIPiFwEeGAb79IZUV05A _LvGIQSFwEeGAb79IZUV05A _LvGIQCFwEeGAb79IZUV05A _LvGIQyFwEeGAb79IZUV05A _LvGISCFwEeGAb79IZUV05A _LvGIRSFwEeGAb79IZUV05A _LvGISSFwEeGAb79IZUV05A _LvGITiFwEeGAb79IZUV05A _LvGISyFwEeGAb79IZUV05A"/>
        <lifeline xmi:id="_LvGIKSFwEeGAb79IZUV05A" name="PatientX" represents="_LvGKCSFwEeGAb79IZUV05A" coveredBy="_LvGIOCFwEeGAb79IZUV05A _LvGIOyFwEeGAb79IZUV05A _LvGIOiFwEeGAb79IZUV05A _LvGIPSFwEeGAb79IZUV05A _LvGIQiFwEeGAb79IZUV05A _LvGIPyFwEeGAb79IZUV05A"/>
        <lifeline xmi:id="_LvGIKiFwEeGAb79IZUV05A" name="RecordPatientX" represents="_LvGKCiFwEeGAb79IZUV05A" coveredBy="_LvGILCFwEeGAb79IZUV05A _LvGILyFwEeGAb79IZUV05A _LvGILiFwEeGAb79IZUV05A _LvGIMiFwEeGAb79IZUV05A _LvGINSFwEeGAb79IZUV05A _LvGINCFwEeGAb79IZUV05A _LvGIRCFwEeGAb79IZUV05A _LvGIRyFwEeGAb79IZUV05A _LvGIRiFwEeGAb79IZUV05A _LvGISiFwEeGAb79IZUV05A _LvGITSFwEeGAb79IZUV05A _LvGITCFwEeGAb79IZUV05A"/>
        <fragment xmi:type="uml:MessageOccurrenceSpecification" xmi:id="_LvGIKyFwEeGAb79IZUV05A" name="CFS-InvocationStart" covered="_LvGIKCFwEeGAb79IZUV05A" message="_LvGITyFwEeGAb79IZUV05A"/>
        <fragment xmi:type="uml:MessageOccurrenceSpecification" xmi:id="_LvGILCFwEeGAb79IZUV05A" name="CFS-ExecutionStart" covered="_LvGIKiFwEeGAb79IZUV05A" event="_LvGKlCFwEeGAb79IZUV05A" message="_LvGITyFwEeGAb79IZUV05A"/>
        <fragment xmi:type="uml:BehaviorExecutionSpecification" xmi:id="_LvGILSFwEeGAb79IZUV05A" name="CFS-invocationBody" covered="_LvGIKCFwEeGAb79IZUV05A" start="_LvGIKyFwEeGAb79IZUV05A" finish="_LvGIMCFwEeGAb79IZUV05A"/>
        <fragment xmi:type="uml:BehaviorExecutionSpecification" xmi:id="_LvGILiFwEeGAb79IZUV05A" name="CFS-executionBody" covered="_LvGIKiFwEeGAb79IZUV05A" start="_LvGILCFwEeGAb79IZUV05A" finish="_LvGILyFwEeGAb79IZUV05A"/>
        <fragment xmi:type="uml:MessageOccurrenceSpecification" xmi:id="_LvGILyFwEeGAb79IZUV05A" name="CFS-ExecutionFinish" covered="_LvGIKiFwEeGAb79IZUV05A"/>
        <fragment xmi:type="uml:MessageOccurrenceSpecification" xmi:id="_LvGIMCFwEeGAb79IZUV05A" name="CFS-InvocationFinish" covered="_LvGIKCFwEeGAb79IZUV05A"/>
        <fragment xmi:type="uml:MessageOccurrenceSpecification" xmi:id="_LvGIMSFwEeGAb79IZUV05A" name="Tramadol-InvocationStart" covered="_LvGIKCFwEeGAb79IZUV05A" message="_LvGIUCFwEeGAb79IZUV05A"/>
        <fragment xmi:type="uml:MessageOccurrenceSpecification" xmi:id="_LvGIMiFwEeGAb79IZUV05A" name="Tramadol-ExecutionStart" covered="_LvGIKiFwEeGAb79IZUV05A" event="_LvGKqCFwEeGAb79IZUV05A" message="_LvGIUCFwEeGAb79IZUV05A"/>
        <fragment xmi:type="uml:BehaviorExecutionSpecification" xmi:id="_LvGIMyFwEeGAb79IZUV05A" name="Tramadol-invocationBody" covered="_LvGIKCFwEeGAb79IZUV05A" start="_LvGIMSFwEeGAb79IZUV05A" finish="_LvGINiFwEeGAb79IZUV05A"/>
        <fragment xmi:type="uml:BehaviorExecutionSpecification" xmi:id="_LvGINCFwEeGAb79IZUV05A" name="Tramadol-executionBody" covered="_LvGIKiFwEeGAb79IZUV05A" start="_LvGIMiFwEeGAb79IZUV05A" finish="_LvGINSFwEeGAb79IZUV05A"/>
        <fragment xmi:type="uml:MessageOccurrenceSpecification" xmi:id="_LvGINSFwEeGAb79IZUV05A" name="Tramadol-ExecutionFinish" covered="_LvGIKiFwEeGAb79IZUV05A"/>
        <fragment xmi:type="uml:MessageOccurrenceSpecification" xmi:id="_LvGINiFwEeGAb79IZUV05A" name="Tramadol-InvocationFinish" covered="_LvGIKCFwEeGAb79IZUV05A"/>
        <fragment xmi:type="uml:MessageOccurrenceSpecification" xmi:id="_LvGINyFwEeGAb79IZUV05A" name="Prescription-InvocationStart" covered="_LvGIKCFwEeGAb79IZUV05A" message="_LvGIUSFwEeGAb79IZUV05A"/>
        <fragment xmi:type="uml:MessageOccurrenceSpecification" xmi:id="_LvGIOCFwEeGAb79IZUV05A" name="Prescription-ExecutionStart" covered="_LvGIKSFwEeGAb79IZUV05A" event="_LvGKpSFwEeGAb79IZUV05A" message="_LvGIUSFwEeGAb79IZUV05A"/>
        <fragment xmi:type="uml:BehaviorExecutionSpecification" xmi:id="_LvGIOSFwEeGAb79IZUV05A" name="Prescription-invocationBody" covered="_LvGIKCFwEeGAb79IZUV05A" start="_LvGINyFwEeGAb79IZUV05A" finish="_LvGIPCFwEeGAb79IZUV05A"/>
        <fragment xmi:type="uml:BehaviorExecutionSpecification" xmi:id="_LvGIOiFwEeGAb79IZUV05A" name="Prescription-executionBody" covered="_LvGIKSFwEeGAb79IZUV05A" start="_LvGIOCFwEeGAb79IZUV05A" finish="_LvGIOyFwEeGAb79IZUV05A"/>
        <fragment xmi:type="uml:MessageOccurrenceSpecification" xmi:id="_LvGIOyFwEeGAb79IZUV05A" name="Prescription-ExecutionFinish" covered="_LvGIKSFwEeGAb79IZUV05A"/>
        <fragment xmi:type="uml:MessageOccurrenceSpecification" xmi:id="_LvGIPCFwEeGAb79IZUV05A" name="Prescription-InvocationFinish" covered="_LvGIKCFwEeGAb79IZUV05A"/>
        <fragment xmi:type="uml:MessageOccurrenceSpecification" xmi:id="_LvGIPSFwEeGAb79IZUV05A" name="ReportNegativeEffect-InvocationStart" covered="_LvGIKSFwEeGAb79IZUV05A" message="_LvGIUiFwEeGAb79IZUV05A"/>
        <fragment xmi:type="uml:MessageOccurrenceSpecification" xmi:id="_LvGIPiFwEeGAb79IZUV05A" name="ReportNegativeEffect-ExecutionStart" covered="_LvGIKCFwEeGAb79IZUV05A" event="_LvGKqSFwEeGAb79IZUV05A" message="_LvGIUiFwEeGAb79IZUV05A"/>
        <fragment xmi:type="uml:BehaviorExecutionSpecification" xmi:id="_LvGIPyFwEeGAb79IZUV05A" name="ReportNegativeEffect-invocationBody" covered="_LvGIKSFwEeGAb79IZUV05A" start="_LvGIPSFwEeGAb79IZUV05A" finish="_LvGIQiFwEeGAb79IZUV05A"/>
        <fragment xmi:type="uml:BehaviorExecutionSpecification" xmi:id="_LvGIQCFwEeGAb79IZUV05A" name="ReportNegativeEffect-executionBody" covered="_LvGIKCFwEeGAb79IZUV05A" start="_LvGIPiFwEeGAb79IZUV05A" finish="_LvGIQSFwEeGAb79IZUV05A"/>
        <fragment xmi:type="uml:MessageOccurrenceSpecification" xmi:id="_LvGIQSFwEeGAb79IZUV05A" name="ReportNegativeEffect-ExecutionFinish" covered="_LvGIKCFwEeGAb79IZUV05A"/>
        <fragment xmi:type="uml:MessageOccurrenceSpecification" xmi:id="_LvGIQiFwEeGAb79IZUV05A" name="ReportNegativeEffect-InvocationFinish" covered="_LvGIKSFwEeGAb79IZUV05A"/>
        <fragment xmi:type="uml:MessageOccurrenceSpecification" xmi:id="_LvGIQyFwEeGAb79IZUV05A" name="NegativeEffect-InvocationStart" covered="_LvGIKCFwEeGAb79IZUV05A" message="_LvGIUyFwEeGAb79IZUV05A"/>
        <fragment xmi:type="uml:MessageOccurrenceSpecification" xmi:id="_LvGIRCFwEeGAb79IZUV05A" name="NegativeEffect-ExecutionStart" covered="_LvGIKiFwEeGAb79IZUV05A" event="_LvGKqiFwEeGAb79IZUV05A" message="_LvGIUyFwEeGAb79IZUV05A"/>
        <fragment xmi:type="uml:BehaviorExecutionSpecification" xmi:id="_LvGIRSFwEeGAb79IZUV05A" name="NegativeEffect-invocationBody" covered="_LvGIKCFwEeGAb79IZUV05A" start="_LvGIQyFwEeGAb79IZUV05A" finish="_LvGISCFwEeGAb79IZUV05A"/>
        <fragment xmi:type="uml:BehaviorExecutionSpecification" xmi:id="_LvGIRiFwEeGAb79IZUV05A" name="NegativeEffect-executionBody" covered="_LvGIKiFwEeGAb79IZUV05A" start="_LvGIRCFwEeGAb79IZUV05A" finish="_LvGIRyFwEeGAb79IZUV05A"/>
        <fragment xmi:type="uml:MessageOccurrenceSpecification" xmi:id="_LvGIRyFwEeGAb79IZUV05A" name="NegativeEffect-ExecutionFinish" covered="_LvGIKiFwEeGAb79IZUV05A"/>
        <fragment xmi:type="uml:MessageOccurrenceSpecification" xmi:id="_LvGISCFwEeGAb79IZUV05A" name="NegativeEffect-InvocationFinish" covered="_LvGIKCFwEeGAb79IZUV05A"/>
        <fragment xmi:type="uml:MessageOccurrenceSpecification" xmi:id="_LvGISSFwEeGAb79IZUV05A" name="NegativeEffect-InvocationStart" covered="_LvGIKCFwEeGAb79IZUV05A" message="_LvGIViFwEeGAb79IZUV05A"/>
        <fragment xmi:type="uml:MessageOccurrenceSpecification" xmi:id="_LvGISiFwEeGAb79IZUV05A" name="NegativeEffect-ExecutionStart" covered="_LvGIKiFwEeGAb79IZUV05A" event="_LvGKqiFwEeGAb79IZUV05A" message="_LvGIViFwEeGAb79IZUV05A"/>
        <fragment xmi:type="uml:BehaviorExecutionSpecification" xmi:id="_LvGISyFwEeGAb79IZUV05A" name="NegativeEffect-invocationBody" covered="_LvGIKCFwEeGAb79IZUV05A" start="_LvGISSFwEeGAb79IZUV05A" finish="_LvGITiFwEeGAb79IZUV05A"/>
        <fragment xmi:type="uml:BehaviorExecutionSpecification" xmi:id="_LvGITCFwEeGAb79IZUV05A" name="NegativeEffect-executionBody" covered="_LvGIKiFwEeGAb79IZUV05A" start="_LvGISiFwEeGAb79IZUV05A" finish="_LvGITSFwEeGAb79IZUV05A"/>
        <fragment xmi:type="uml:MessageOccurrenceSpecification" xmi:id="_LvGITSFwEeGAb79IZUV05A" name="NegativeEffect-ExecutionFinish" covered="_LvGIKiFwEeGAb79IZUV05A"/>
        <fragment xmi:type="uml:MessageOccurrenceSpecification" xmi:id="_LvGITiFwEeGAb79IZUV05A" name="NegativeEffect-InvocationFinish" covered="_LvGIKCFwEeGAb79IZUV05A"/>
        <message xmi:id="_LvGITyFwEeGAb79IZUV05A" name="CFS" receiveEvent="_LvGILCFwEeGAb79IZUV05A" sendEvent="_LvGIKyFwEeGAb79IZUV05A"/>
        <message xmi:id="_LvGIUCFwEeGAb79IZUV05A" name="Tramadol" receiveEvent="_LvGIMiFwEeGAb79IZUV05A" sendEvent="_LvGIMSFwEeGAb79IZUV05A"/>
        <message xmi:id="_LvGIUSFwEeGAb79IZUV05A" name="Prescription" receiveEvent="_LvGIOCFwEeGAb79IZUV05A" sendEvent="_LvGINyFwEeGAb79IZUV05A">
          <argument xmi:type="uml:LiteralString" xmi:id="_6mg6wCPOEeG43_nGwu9xNg" name="x" type="_LvGKmSFwEeGAb79IZUV05A" value="tramadol"/>
        </message>
        <message xmi:id="_LvGIUiFwEeGAb79IZUV05A" name="ReportNegativeEffect" receiveEvent="_LvGIPiFwEeGAb79IZUV05A" sendEvent="_LvGIPSFwEeGAb79IZUV05A"/>
        <message xmi:id="_LvGIUyFwEeGAb79IZUV05A" name="NegativeEffect" receiveEvent="_LvGIRCFwEeGAb79IZUV05A" sendEvent="_LvGIQyFwEeGAb79IZUV05A">
          <argument xmi:type="uml:LiteralString" xmi:id="_LvGIVCFwEeGAb79IZUV05A" name="effect1" type="_LvGKmSFwEeGAb79IZUV05A" value="Excessive Shaking"/>
          <argument xmi:type="uml:LiteralInteger" xmi:id="_LvGIVSFwEeGAb79IZUV05A" name="duration1" type="_LvGKliFwEeGAb79IZUV05A" value="-1"/>
        </message>
        <message xmi:id="_LvGIViFwEeGAb79IZUV05A" name="NegativeEffect" receiveEvent="_LvGISiFwEeGAb79IZUV05A" sendEvent="_LvGISSFwEeGAb79IZUV05A">
          <argument xmi:type="uml:LiteralString" xmi:id="_LvGIVyFwEeGAb79IZUV05A" name="effect2" type="_LvGKmSFwEeGAb79IZUV05A" value="Sweating"/>
          <argument xmi:type="uml:LiteralInteger" xmi:id="_LvGIWCFwEeGAb79IZUV05A" name="duration2" type="_LvGKliFwEeGAb79IZUV05A" value="-1"/>
        </message>
      </ownedBehavior>
      <ownedBehavior xmi:type="uml:Interaction" xmi:id="_LvGIWSFwEeGAb79IZUV05A" name="AbnormalResponses">
        <lifeline xmi:id="_LvGIWiFwEeGAb79IZUV05A" name="ProfHealme" represents="_LvGKCCFwEeGAb79IZUV05A" coveredBy="_LvGIXSFwEeGAb79IZUV05A _LvGIYiFwEeGAb79IZUV05A _LvGIXyFwEeGAb79IZUV05A _LvGIZCFwEeGAb79IZUV05A _LvGIZyFwEeGAb79IZUV05A _LvGIZiFwEeGAb79IZUV05A _LvGIbyFwEeGAb79IZUV05A _LvGIdCFwEeGAb79IZUV05A _LvGIcSFwEeGAb79IZUV05A _LvGIdSFwEeGAb79IZUV05A _LvGIeiFwEeGAb79IZUV05A _LvGIdyFwEeGAb79IZUV05A _LvGIeyFwEeGAb79IZUV05A _LvGIgCFwEeGAb79IZUV05A _LvGIfSFwEeGAb79IZUV05A _FspmECF8EeGBhvFwX834og _Fsq0MCF8EeGBhvFwX834og _FsqNIiF8EeGBhvFwX834og"/>
        <lifeline xmi:id="_LvGIWyFwEeGAb79IZUV05A" name="PatientX" represents="_LvGKCSFwEeGAb79IZUV05A" coveredBy="_LvGIXiFwEeGAb79IZUV05A _LvGIYSFwEeGAb79IZUV05A _LvGIYCFwEeGAb79IZUV05A _LvGIYyFwEeGAb79IZUV05A _LvGIaCFwEeGAb79IZUV05A _LvGIZSFwEeGAb79IZUV05A"/>
        <lifeline xmi:id="_LvGIXCFwEeGAb79IZUV05A" name="RecordPatientX" represents="_LvGKCiFwEeGAb79IZUV05A" coveredBy="_LvGIcCFwEeGAb79IZUV05A _LvGIcyFwEeGAb79IZUV05A _LvGIciFwEeGAb79IZUV05A _LvGIdiFwEeGAb79IZUV05A _LvGIeSFwEeGAb79IZUV05A _LvGIeCFwEeGAb79IZUV05A _LvGIfCFwEeGAb79IZUV05A _LvGIfyFwEeGAb79IZUV05A _LvGIfiFwEeGAb79IZUV05A _FsqNICF8EeGBhvFwX834og _FsqNJCF8EeGBhvFwX834og _FsqNIyF8EeGBhvFwX834og"/>
        <fragment xmi:type="uml:MessageOccurrenceSpecification" xmi:id="_LvGIXSFwEeGAb79IZUV05A" name="AbnormalResponses-InvocationStart" covered="_LvGIWiFwEeGAb79IZUV05A" message="_LvGIgSFwEeGAb79IZUV05A"/>
        <fragment xmi:type="uml:MessageOccurrenceSpecification" xmi:id="_LvGIXiFwEeGAb79IZUV05A" name="AbnormalResponses-ExecutionStart" covered="_LvGIWyFwEeGAb79IZUV05A" event="_LvGKoSFwEeGAb79IZUV05A" message="_LvGIgSFwEeGAb79IZUV05A"/>
        <fragment xmi:type="uml:BehaviorExecutionSpecification" xmi:id="_LvGIXyFwEeGAb79IZUV05A" name="AbnormalResponses-invocationBody" covered="_LvGIWiFwEeGAb79IZUV05A" start="_LvGIXSFwEeGAb79IZUV05A" finish="_LvGIYiFwEeGAb79IZUV05A"/>
        <fragment xmi:type="uml:BehaviorExecutionSpecification" xmi:id="_LvGIYCFwEeGAb79IZUV05A" name="AbnormalResponses-executionBody" covered="_LvGIWyFwEeGAb79IZUV05A" start="_LvGIXiFwEeGAb79IZUV05A" finish="_LvGIYSFwEeGAb79IZUV05A"/>
        <fragment xmi:type="uml:MessageOccurrenceSpecification" xmi:id="_LvGIYSFwEeGAb79IZUV05A" name="AbnormalResponses-ExecutionFinish" covered="_LvGIWyFwEeGAb79IZUV05A"/>
        <fragment xmi:type="uml:MessageOccurrenceSpecification" xmi:id="_LvGIYiFwEeGAb79IZUV05A" name="AbnormalResponses-InvocationFinish" covered="_LvGIWiFwEeGAb79IZUV05A"/>
        <fragment xmi:type="uml:MessageOccurrenceSpecification" xmi:id="_LvGIYyFwEeGAb79IZUV05A" name="PatientReport-InvocationStart" covered="_LvGIWyFwEeGAb79IZUV05A" message="_LvGIgiFwEeGAb79IZUV05A"/>
        <fragment xmi:type="uml:MessageOccurrenceSpecification" xmi:id="_LvGIZCFwEeGAb79IZUV05A" name="PatientReport-ExecutionStart" covered="_LvGIWiFwEeGAb79IZUV05A" event="_LvGKlSFwEeGAb79IZUV05A" message="_LvGIgiFwEeGAb79IZUV05A"/>
        <fragment xmi:type="uml:BehaviorExecutionSpecification" xmi:id="_LvGIZSFwEeGAb79IZUV05A" name="PatientReport-invocationBody" covered="_LvGIWyFwEeGAb79IZUV05A" start="_LvGIYyFwEeGAb79IZUV05A" finish="_LvGIaCFwEeGAb79IZUV05A"/>
        <fragment xmi:type="uml:BehaviorExecutionSpecification" xmi:id="_LvGIZiFwEeGAb79IZUV05A" name="PatientReport-executionBody" covered="_LvGIWiFwEeGAb79IZUV05A" start="_LvGIZCFwEeGAb79IZUV05A" finish="_LvGIZyFwEeGAb79IZUV05A"/>
        <fragment xmi:type="uml:MessageOccurrenceSpecification" xmi:id="_LvGIZyFwEeGAb79IZUV05A" name="PatientReport-ExecutionFinish" covered="_LvGIWiFwEeGAb79IZUV05A"/>
        <fragment xmi:type="uml:MessageOccurrenceSpecification" xmi:id="_LvGIaCFwEeGAb79IZUV05A" name="PatientReport-InvocationFinish" covered="_LvGIWyFwEeGAb79IZUV05A"/>
        <fragment xmi:type="uml:MessageOccurrenceSpecification" xmi:id="_FspmECF8EeGBhvFwX834og" name="ReportCause-InvocationStart" covered="_LvGIWiFwEeGAb79IZUV05A" message="_FsZHYCF8EeGBhvFwX834og"/>
        <fragment xmi:type="uml:MessageOccurrenceSpecification" xmi:id="_FsqNICF8EeGBhvFwX834og" name="ReportCause-ExecutionStart" covered="_LvGIXCFwEeGAb79IZUV05A" event="_FstQcSF8EeGBhvFwX834og" message="_FsZHYCF8EeGBhvFwX834og"/>
        <fragment xmi:type="uml:BehaviorExecutionSpecification" xmi:id="_FsqNIiF8EeGBhvFwX834og" name="ReportCause-invocationBody" covered="_LvGIWiFwEeGAb79IZUV05A" start="_FspmECF8EeGBhvFwX834og" finish="_Fsq0MCF8EeGBhvFwX834og"/>
        <fragment xmi:type="uml:BehaviorExecutionSpecification" xmi:id="_FsqNIyF8EeGBhvFwX834og" name="ReportCause-executionBody" covered="_LvGIXCFwEeGAb79IZUV05A" start="_FsqNICF8EeGBhvFwX834og" finish="_FsqNJCF8EeGBhvFwX834og"/>
        <fragment xmi:type="uml:MessageOccurrenceSpecification" xmi:id="_FsqNJCF8EeGBhvFwX834og" name="ReportCause-ExecutionFinish" covered="_LvGIXCFwEeGAb79IZUV05A"/>
        <fragment xmi:type="uml:MessageOccurrenceSpecification" xmi:id="_Fsq0MCF8EeGBhvFwX834og" name="ReportCause-InvocationFinish" covered="_LvGIWiFwEeGAb79IZUV05A"/>
        <fragment xmi:type="uml:MessageOccurrenceSpecification" xmi:id="_LvGIbyFwEeGAb79IZUV05A" name="ReportResponse-InvocationStart" covered="_LvGIWiFwEeGAb79IZUV05A" message="_LvGIhyFwEeGAb79IZUV05A"/>
        <fragment xmi:type="uml:MessageOccurrenceSpecification" xmi:id="_LvGIcCFwEeGAb79IZUV05A" name="ReportResponse-ExecutionStart" covered="_LvGIXCFwEeGAb79IZUV05A" event="_LvGKrCFwEeGAb79IZUV05A" message="_LvGIhyFwEeGAb79IZUV05A"/>
        <fragment xmi:type="uml:BehaviorExecutionSpecification" xmi:id="_LvGIcSFwEeGAb79IZUV05A" name="ReportResponse-invocationBody" covered="_LvGIWiFwEeGAb79IZUV05A" start="_LvGIbyFwEeGAb79IZUV05A" finish="_LvGIdCFwEeGAb79IZUV05A"/>
        <fragment xmi:type="uml:BehaviorExecutionSpecification" xmi:id="_LvGIciFwEeGAb79IZUV05A" name="ReportResponse-executionBody" covered="_LvGIXCFwEeGAb79IZUV05A" start="_LvGIcCFwEeGAb79IZUV05A" finish="_LvGIcyFwEeGAb79IZUV05A"/>
        <fragment xmi:type="uml:MessageOccurrenceSpecification" xmi:id="_LvGIcyFwEeGAb79IZUV05A" name="ReportResponse-ExecutionFinish" covered="_LvGIXCFwEeGAb79IZUV05A"/>
        <fragment xmi:type="uml:MessageOccurrenceSpecification" xmi:id="_LvGIdCFwEeGAb79IZUV05A" name="ReportResponse-InvocationFinish" covered="_LvGIWiFwEeGAb79IZUV05A"/>
        <fragment xmi:type="uml:MessageOccurrenceSpecification" xmi:id="_LvGIdSFwEeGAb79IZUV05A" name="ReportResponse-InvocationStart" covered="_LvGIWiFwEeGAb79IZUV05A" message="_LvGIiSFwEeGAb79IZUV05A"/>
        <fragment xmi:type="uml:MessageOccurrenceSpecification" xmi:id="_LvGIdiFwEeGAb79IZUV05A" name="ReportResponse-ExecutionStart" covered="_LvGIXCFwEeGAb79IZUV05A" event="_LvGKrCFwEeGAb79IZUV05A" message="_LvGIiSFwEeGAb79IZUV05A"/>
        <fragment xmi:type="uml:BehaviorExecutionSpecification" xmi:id="_LvGIdyFwEeGAb79IZUV05A" name="ReportResponse-invocationBody" covered="_LvGIWiFwEeGAb79IZUV05A" start="_LvGIdSFwEeGAb79IZUV05A" finish="_LvGIeiFwEeGAb79IZUV05A"/>
        <fragment xmi:type="uml:BehaviorExecutionSpecification" xmi:id="_LvGIeCFwEeGAb79IZUV05A" name="ReportResponse-executionBody" covered="_LvGIXCFwEeGAb79IZUV05A" start="_LvGIdiFwEeGAb79IZUV05A" finish="_LvGIeSFwEeGAb79IZUV05A"/>
        <fragment xmi:type="uml:MessageOccurrenceSpecification" xmi:id="_LvGIeSFwEeGAb79IZUV05A" name="ReportResponse-ExecutionFinish" covered="_LvGIXCFwEeGAb79IZUV05A"/>
        <fragment xmi:type="uml:MessageOccurrenceSpecification" xmi:id="_LvGIeiFwEeGAb79IZUV05A" name="ReportResponse-InvocationFinish" covered="_LvGIWiFwEeGAb79IZUV05A"/>
        <fragment xmi:type="uml:MessageOccurrenceSpecification" xmi:id="_LvGIeyFwEeGAb79IZUV05A" name="ReportResponse-InvocationStart" covered="_LvGIWiFwEeGAb79IZUV05A" message="_LvGIiyFwEeGAb79IZUV05A"/>
        <fragment xmi:type="uml:MessageOccurrenceSpecification" xmi:id="_LvGIfCFwEeGAb79IZUV05A" name="ReportResponse-ExecutionStart" covered="_LvGIXCFwEeGAb79IZUV05A" event="_LvGKrCFwEeGAb79IZUV05A" message="_LvGIiyFwEeGAb79IZUV05A"/>
        <fragment xmi:type="uml:BehaviorExecutionSpecification" xmi:id="_LvGIfSFwEeGAb79IZUV05A" name="ReportResponse-invocationBody" covered="_LvGIWiFwEeGAb79IZUV05A" start="_LvGIeyFwEeGAb79IZUV05A" finish="_LvGIgCFwEeGAb79IZUV05A"/>
        <fragment xmi:type="uml:BehaviorExecutionSpecification" xmi:id="_LvGIfiFwEeGAb79IZUV05A" name="ReportResponse-executionBody" covered="_LvGIXCFwEeGAb79IZUV05A" start="_LvGIfCFwEeGAb79IZUV05A" finish="_LvGIfyFwEeGAb79IZUV05A"/>
        <fragment xmi:type="uml:MessageOccurrenceSpecification" xmi:id="_LvGIfyFwEeGAb79IZUV05A" name="ReportResponse-ExecutionFinish" covered="_LvGIXCFwEeGAb79IZUV05A"/>
        <fragment xmi:type="uml:MessageOccurrenceSpecification" xmi:id="_LvGIgCFwEeGAb79IZUV05A" name="ReportResponse-InvocationFinish" covered="_LvGIWiFwEeGAb79IZUV05A"/>
        <formalGate xmi:id="_FsuekCF8EeGBhvFwX834og" name="dummy"/>
        <message xmi:id="_LvGIgSFwEeGAb79IZUV05A" name="AbnormalResponses" receiveEvent="_LvGIXiFwEeGAb79IZUV05A" sendEvent="_LvGIXSFwEeGAb79IZUV05A"/>
        <message xmi:id="_LvGIgiFwEeGAb79IZUV05A" name="PatientReport" receiveEvent="_LvGIZCFwEeGAb79IZUV05A" sendEvent="_LvGIYyFwEeGAb79IZUV05A"/>
        <message xmi:id="_LvGIhyFwEeGAb79IZUV05A" name="ReportResponse" receiveEvent="_LvGIcCFwEeGAb79IZUV05A" sendEvent="_LvGIbyFwEeGAb79IZUV05A">
          <argument xmi:type="uml:LiteralString" xmi:id="_LvGIiCFwEeGAb79IZUV05A" name="response1" type="_LvGKmSFwEeGAb79IZUV05A" value="Severe Shaking"/>
        </message>
        <message xmi:id="_LvGIiSFwEeGAb79IZUV05A" name="ReportResponse" receiveEvent="_LvGIdiFwEeGAb79IZUV05A" sendEvent="_LvGIdSFwEeGAb79IZUV05A">
          <argument xmi:type="uml:LiteralString" xmi:id="_LvGIiiFwEeGAb79IZUV05A" name="response2" type="_LvGKmSFwEeGAb79IZUV05A" value="Teeth Chattering"/>
        </message>
        <message xmi:id="_LvGIiyFwEeGAb79IZUV05A" name="ReportResponse" receiveEvent="_LvGIfCFwEeGAb79IZUV05A" sendEvent="_LvGIeyFwEeGAb79IZUV05A">
          <argument xmi:type="uml:LiteralString" xmi:id="_LvGIjCFwEeGAb79IZUV05A" name="response3" type="_LvGKmSFwEeGAb79IZUV05A" value="Temperature 39 Degrees"/>
        </message>
        <message xmi:id="_FsZHYCF8EeGBhvFwX834og" name="ReportCause" receiveEvent="_FsqNICF8EeGBhvFwX834og" sendEvent="_FspmECF8EeGBhvFwX834og">
          <argument xmi:type="uml:LiteralString" xmi:id="_FsrbQCF8EeGBhvFwX834og" name="medicine" type="_LvGKmSFwEeGAb79IZUV05A" value="Prostate"/>
          <argument xmi:type="uml:LiteralString" xmi:id="_FssCUCF8EeGBhvFwX834og" name="procedure" type="_LvGKmSFwEeGAb79IZUV05A" value="Biopsy"/>
          <argument xmi:type="uml:LiteralInteger" xmi:id="_FssCUSF8EeGBhvFwX834og" name="year" type="_LvGKliFwEeGAb79IZUV05A" value="1907"/>
        </message>
      </ownedBehavior>
      <ownedBehavior xmi:type="uml:Interaction" xmi:id="_LvGIjSFwEeGAb79IZUV05A" name="PsychiatryBackground">
        <lifeline xmi:id="_LvGIjiFwEeGAb79IZUV05A" name="ProfHealme" represents="_LvGKCCFwEeGAb79IZUV05A" coveredBy="_LvGIkSFwEeGAb79IZUV05A _LvGIliFwEeGAb79IZUV05A _LvGIkyFwEeGAb79IZUV05A _LvGImCFwEeGAb79IZUV05A _LvGImyFwEeGAb79IZUV05A _LvGImiFwEeGAb79IZUV05A _LvGInSFwEeGAb79IZUV05A _LvGIoiFwEeGAb79IZUV05A _LvGInyFwEeGAb79IZUV05A _LvGIoyFwEeGAb79IZUV05A _LvGIqCFwEeGAb79IZUV05A _LvGIpSFwEeGAb79IZUV05A _LvGIqSFwEeGAb79IZUV05A _LvGIriFwEeGAb79IZUV05A _LvGIqyFwEeGAb79IZUV05A"/>
        <lifeline xmi:id="_LvGIjyFwEeGAb79IZUV05A" name="PatientX" represents="_LvGKCSFwEeGAb79IZUV05A" coveredBy="_LvGIkiFwEeGAb79IZUV05A _LvGIlSFwEeGAb79IZUV05A _LvGIlCFwEeGAb79IZUV05A _LvGIlyFwEeGAb79IZUV05A _LvGInCFwEeGAb79IZUV05A _LvGImSFwEeGAb79IZUV05A"/>
        <lifeline xmi:id="_LvGIkCFwEeGAb79IZUV05A" name="RecordPatientX" represents="_LvGKCiFwEeGAb79IZUV05A" coveredBy="_LvGIniFwEeGAb79IZUV05A _LvGIoSFwEeGAb79IZUV05A _LvGIoCFwEeGAb79IZUV05A _LvGIpCFwEeGAb79IZUV05A _LvGIpyFwEeGAb79IZUV05A _LvGIpiFwEeGAb79IZUV05A _LvGIqiFwEeGAb79IZUV05A _LvGIrSFwEeGAb79IZUV05A _LvGIrCFwEeGAb79IZUV05A"/>
        <fragment xmi:type="uml:MessageOccurrenceSpecification" xmi:id="_LvGIkSFwEeGAb79IZUV05A" name="PsychiatryBackground-InvocationStart" covered="_LvGIjiFwEeGAb79IZUV05A" message="_LvGIryFwEeGAb79IZUV05A"/>
        <fragment xmi:type="uml:MessageOccurrenceSpecification" xmi:id="_LvGIkiFwEeGAb79IZUV05A" name="PsychiatryBackground-ExecutionStart" covered="_LvGIjyFwEeGAb79IZUV05A" event="_LvGKkiFwEeGAb79IZUV05A" message="_LvGIryFwEeGAb79IZUV05A"/>
        <fragment xmi:type="uml:BehaviorExecutionSpecification" xmi:id="_LvGIkyFwEeGAb79IZUV05A" name="PsychiatryBackground-invocationBody" covered="_LvGIjiFwEeGAb79IZUV05A" start="_LvGIkSFwEeGAb79IZUV05A" finish="_LvGIliFwEeGAb79IZUV05A"/>
        <fragment xmi:type="uml:BehaviorExecutionSpecification" xmi:id="_LvGIlCFwEeGAb79IZUV05A" name="PsychiatryBackground-executionBody" covered="_LvGIjyFwEeGAb79IZUV05A" start="_LvGIkiFwEeGAb79IZUV05A" finish="_LvGIlSFwEeGAb79IZUV05A"/>
        <fragment xmi:type="uml:MessageOccurrenceSpecification" xmi:id="_LvGIlSFwEeGAb79IZUV05A" name="PsychiatryBackground-ExecutionFinish" covered="_LvGIjyFwEeGAb79IZUV05A"/>
        <fragment xmi:type="uml:MessageOccurrenceSpecification" xmi:id="_LvGIliFwEeGAb79IZUV05A" name="PsychiatryBackground-InvocationFinish" covered="_LvGIjiFwEeGAb79IZUV05A"/>
        <fragment xmi:type="uml:MessageOccurrenceSpecification" xmi:id="_LvGIlyFwEeGAb79IZUV05A" name="PatientReport-InvocationStart" covered="_LvGIjyFwEeGAb79IZUV05A" message="_LvGIsCFwEeGAb79IZUV05A"/>
        <fragment xmi:type="uml:MessageOccurrenceSpecification" xmi:id="_LvGImCFwEeGAb79IZUV05A" name="PatientReport-ExecutionStart" covered="_LvGIjiFwEeGAb79IZUV05A" event="_LvGKlSFwEeGAb79IZUV05A" message="_LvGIsCFwEeGAb79IZUV05A"/>
        <fragment xmi:type="uml:BehaviorExecutionSpecification" xmi:id="_LvGImSFwEeGAb79IZUV05A" name="PatientReport-invocationBody" covered="_LvGIjyFwEeGAb79IZUV05A" start="_LvGIlyFwEeGAb79IZUV05A" finish="_LvGInCFwEeGAb79IZUV05A"/>
        <fragment xmi:type="uml:BehaviorExecutionSpecification" xmi:id="_LvGImiFwEeGAb79IZUV05A" name="PatientReport-executionBody" covered="_LvGIjiFwEeGAb79IZUV05A" start="_LvGImCFwEeGAb79IZUV05A" finish="_LvGImyFwEeGAb79IZUV05A"/>
        <fragment xmi:type="uml:MessageOccurrenceSpecification" xmi:id="_LvGImyFwEeGAb79IZUV05A" name="PatientReport-ExecutionFinish" covered="_LvGIjiFwEeGAb79IZUV05A"/>
        <fragment xmi:type="uml:MessageOccurrenceSpecification" xmi:id="_LvGInCFwEeGAb79IZUV05A" name="PatientReport-InvocationFinish" covered="_LvGIjyFwEeGAb79IZUV05A"/>
        <fragment xmi:type="uml:MessageOccurrenceSpecification" xmi:id="_LvGInSFwEeGAb79IZUV05A" name="ReportCondition-InvocationStart" covered="_LvGIjiFwEeGAb79IZUV05A" message="_LvGIsSFwEeGAb79IZUV05A"/>
        <fragment xmi:type="uml:MessageOccurrenceSpecification" xmi:id="_LvGIniFwEeGAb79IZUV05A" name="ReportCondition-ExecutionStart" covered="_LvGIkCFwEeGAb79IZUV05A" event="_LvGKrSFwEeGAb79IZUV05A" message="_LvGIsSFwEeGAb79IZUV05A"/>
        <fragment xmi:type="uml:BehaviorExecutionSpecification" xmi:id="_LvGInyFwEeGAb79IZUV05A" name="ReportCondition-invocationBody" covered="_LvGIjiFwEeGAb79IZUV05A" start="_LvGInSFwEeGAb79IZUV05A" finish="_LvGIoiFwEeGAb79IZUV05A"/>
        <fragment xmi:type="uml:BehaviorExecutionSpecification" xmi:id="_LvGIoCFwEeGAb79IZUV05A" name="ReportCondition-executionBody" covered="_LvGIkCFwEeGAb79IZUV05A" start="_LvGIniFwEeGAb79IZUV05A" finish="_LvGIoSFwEeGAb79IZUV05A"/>
        <fragment xmi:type="uml:MessageOccurrenceSpecification" xmi:id="_LvGIoSFwEeGAb79IZUV05A" name="ReportCondition-ExecutionFinish" covered="_LvGIkCFwEeGAb79IZUV05A"/>
        <fragment xmi:type="uml:MessageOccurrenceSpecification" xmi:id="_LvGIoiFwEeGAb79IZUV05A" name="ReportCondition-InvocationFinish" covered="_LvGIjiFwEeGAb79IZUV05A"/>
        <fragment xmi:type="uml:MessageOccurrenceSpecification" xmi:id="_LvGIoyFwEeGAb79IZUV05A" name="ReportCondition-InvocationStart" covered="_LvGIjiFwEeGAb79IZUV05A" message="_LvGItCFwEeGAb79IZUV05A"/>
        <fragment xmi:type="uml:MessageOccurrenceSpecification" xmi:id="_LvGIpCFwEeGAb79IZUV05A" name="ReportCondition-ExecutionStart" covered="_LvGIkCFwEeGAb79IZUV05A" event="_LvGKrSFwEeGAb79IZUV05A" message="_LvGItCFwEeGAb79IZUV05A"/>
        <fragment xmi:type="uml:BehaviorExecutionSpecification" xmi:id="_LvGIpSFwEeGAb79IZUV05A" name="ReportCondition-invocationBody" covered="_LvGIjiFwEeGAb79IZUV05A" start="_LvGIoyFwEeGAb79IZUV05A" finish="_LvGIqCFwEeGAb79IZUV05A"/>
        <fragment xmi:type="uml:BehaviorExecutionSpecification" xmi:id="_LvGIpiFwEeGAb79IZUV05A" name="ReportCondition-executionBody" covered="_LvGIkCFwEeGAb79IZUV05A" start="_LvGIpCFwEeGAb79IZUV05A" finish="_LvGIpyFwEeGAb79IZUV05A"/>
        <fragment xmi:type="uml:MessageOccurrenceSpecification" xmi:id="_LvGIpyFwEeGAb79IZUV05A" name="ReportCondition-ExecutionFinish" covered="_LvGIkCFwEeGAb79IZUV05A"/>
        <fragment xmi:type="uml:MessageOccurrenceSpecification" xmi:id="_LvGIqCFwEeGAb79IZUV05A" name="ReportCondition-InvocationFinish" covered="_LvGIjiFwEeGAb79IZUV05A"/>
        <fragment xmi:type="uml:MessageOccurrenceSpecification" xmi:id="_LvGIqSFwEeGAb79IZUV05A" name="ReportCondition-InvocationStart" covered="_LvGIjiFwEeGAb79IZUV05A" message="_LvGItyFwEeGAb79IZUV05A"/>
        <fragment xmi:type="uml:MessageOccurrenceSpecification" xmi:id="_LvGIqiFwEeGAb79IZUV05A" name="ReportCondition-ExecutionStart" covered="_LvGIkCFwEeGAb79IZUV05A" event="_LvGKrSFwEeGAb79IZUV05A" message="_LvGItyFwEeGAb79IZUV05A"/>
        <fragment xmi:type="uml:BehaviorExecutionSpecification" xmi:id="_LvGIqyFwEeGAb79IZUV05A" name="ReportCondition-invocationBody" covered="_LvGIjiFwEeGAb79IZUV05A" start="_LvGIqSFwEeGAb79IZUV05A" finish="_LvGIriFwEeGAb79IZUV05A"/>
        <fragment xmi:type="uml:BehaviorExecutionSpecification" xmi:id="_LvGIrCFwEeGAb79IZUV05A" name="ReportCondition-executionBody" covered="_LvGIkCFwEeGAb79IZUV05A" start="_LvGIqiFwEeGAb79IZUV05A" finish="_LvGIrSFwEeGAb79IZUV05A"/>
        <fragment xmi:type="uml:MessageOccurrenceSpecification" xmi:id="_LvGIrSFwEeGAb79IZUV05A" name="ReportCondition-ExecutionFinish" covered="_LvGIkCFwEeGAb79IZUV05A"/>
        <fragment xmi:type="uml:MessageOccurrenceSpecification" xmi:id="_LvGIriFwEeGAb79IZUV05A" name="ReportCondition-InvocationFinish" covered="_LvGIjiFwEeGAb79IZUV05A"/>
        <message xmi:id="_LvGIryFwEeGAb79IZUV05A" name="PsychiatryBackground" receiveEvent="_LvGIkiFwEeGAb79IZUV05A" sendEvent="_LvGIkSFwEeGAb79IZUV05A"/>
        <message xmi:id="_LvGIsCFwEeGAb79IZUV05A" name="PatientReport" receiveEvent="_LvGImCFwEeGAb79IZUV05A" sendEvent="_LvGIlyFwEeGAb79IZUV05A"/>
        <message xmi:id="_LvGIsSFwEeGAb79IZUV05A" name="ReportCondition" receiveEvent="_LvGIniFwEeGAb79IZUV05A" sendEvent="_LvGInSFwEeGAb79IZUV05A">
          <argument xmi:type="uml:LiteralString" xmi:id="_LvGIsiFwEeGAb79IZUV05A" name="condition2" type="_LvGKmSFwEeGAb79IZUV05A" value="Nervous Breakdown"/>
          <argument xmi:type="uml:LiteralInteger" xmi:id="_LvGIsyFwEeGAb79IZUV05A" name="year2" type="_LvGKliFwEeGAb79IZUV05A" value="1887"/>
        </message>
        <message xmi:id="_LvGItCFwEeGAb79IZUV05A" name="ReportCondition" receiveEvent="_LvGIpCFwEeGAb79IZUV05A" sendEvent="_LvGIoyFwEeGAb79IZUV05A">
          <argument xmi:type="uml:LiteralString" xmi:id="_LvGItSFwEeGAb79IZUV05A" name="condition4" type="_LvGKmSFwEeGAb79IZUV05A" value="Depression"/>
          <argument xmi:type="uml:LiteralInteger" xmi:id="_LvGItiFwEeGAb79IZUV05A" name="year4" type="_LvGKliFwEeGAb79IZUV05A" value="1896"/>
        </message>
        <message xmi:id="_LvGItyFwEeGAb79IZUV05A" name="ReportCondition" receiveEvent="_LvGIqiFwEeGAb79IZUV05A" sendEvent="_LvGIqSFwEeGAb79IZUV05A">
          <argument xmi:type="uml:LiteralString" xmi:id="_LvGIuCFwEeGAb79IZUV05A" name="condition6" type="_LvGKmSFwEeGAb79IZUV05A" value="Nervous Breakdown"/>
          <argument xmi:type="uml:LiteralInteger" xmi:id="_LvGIuSFwEeGAb79IZUV05A" name="year6" type="_LvGKliFwEeGAb79IZUV05A" value="1903"/>
        </message>
      </ownedBehavior>
      <ownedBehavior xmi:type="uml:Interaction" xmi:id="_LvGIuiFwEeGAb79IZUV05A" name="Injuries">
        <lifeline xmi:id="_LvGIuyFwEeGAb79IZUV05A" name="ProfHealme" represents="_LvGKCCFwEeGAb79IZUV05A" coveredBy="_LvGIviFwEeGAb79IZUV05A _LvGIwyFwEeGAb79IZUV05A _LvGIwCFwEeGAb79IZUV05A _LvGIxSFwEeGAb79IZUV05A _LvGIyCFwEeGAb79IZUV05A _LvGIxyFwEeGAb79IZUV05A _LvGIyiFwEeGAb79IZUV05A _LvGIzyFwEeGAb79IZUV05A _LvGIzCFwEeGAb79IZUV05A _LvGI0CFwEeGAb79IZUV05A _LvGI1SFwEeGAb79IZUV05A _LvGI0iFwEeGAb79IZUV05A _LvGI1iFwEeGAb79IZUV05A _LvGI2yFwEeGAb79IZUV05A _LvGI2CFwEeGAb79IZUV05A _LvGI3CFwEeGAb79IZUV05A _LvGI4SFwEeGAb79IZUV05A _LvGI3iFwEeGAb79IZUV05A _LvGI4iFwEeGAb79IZUV05A _LvGI5yFwEeGAb79IZUV05A _LvGI5CFwEeGAb79IZUV05A _LvGI6CFwEeGAb79IZUV05A _LvGI7SFwEeGAb79IZUV05A _LvGI6iFwEeGAb79IZUV05A _LvGI7iFwEeGAb79IZUV05A _LvGI8yFwEeGAb79IZUV05A _LvGI8CFwEeGAb79IZUV05A _LvGI9CFwEeGAb79IZUV05A _LvGI-SFwEeGAb79IZUV05A _LvGI9iFwEeGAb79IZUV05A"/>
        <lifeline xmi:id="_LvGIvCFwEeGAb79IZUV05A" name="PatientX" represents="_LvGKCSFwEeGAb79IZUV05A" coveredBy="_LvGIvyFwEeGAb79IZUV05A _LvGIwiFwEeGAb79IZUV05A _LvGIwSFwEeGAb79IZUV05A _LvGIxCFwEeGAb79IZUV05A _LvGIySFwEeGAb79IZUV05A _LvGIxiFwEeGAb79IZUV05A"/>
        <lifeline xmi:id="_LvGIvSFwEeGAb79IZUV05A" name="RecordPatientX" represents="_LvGKCiFwEeGAb79IZUV05A" coveredBy="_LvGIyyFwEeGAb79IZUV05A _LvGIziFwEeGAb79IZUV05A _LvGIzSFwEeGAb79IZUV05A _LvGI0SFwEeGAb79IZUV05A _LvGI1CFwEeGAb79IZUV05A _LvGI0yFwEeGAb79IZUV05A _LvGI1yFwEeGAb79IZUV05A _LvGI2iFwEeGAb79IZUV05A _LvGI2SFwEeGAb79IZUV05A _LvGI3SFwEeGAb79IZUV05A _LvGI4CFwEeGAb79IZUV05A _LvGI3yFwEeGAb79IZUV05A _LvGI4yFwEeGAb79IZUV05A _LvGI5iFwEeGAb79IZUV05A _LvGI5SFwEeGAb79IZUV05A _LvGI6SFwEeGAb79IZUV05A _LvGI7CFwEeGAb79IZUV05A _LvGI6yFwEeGAb79IZUV05A _LvGI7yFwEeGAb79IZUV05A _LvGI8iFwEeGAb79IZUV05A _LvGI8SFwEeGAb79IZUV05A _LvGI9SFwEeGAb79IZUV05A _LvGI-CFwEeGAb79IZUV05A _LvGI9yFwEeGAb79IZUV05A"/>
        <fragment xmi:type="uml:MessageOccurrenceSpecification" xmi:id="_LvGIviFwEeGAb79IZUV05A" name="Injuries-InvocationStart" covered="_LvGIuyFwEeGAb79IZUV05A" message="_LvGI-iFwEeGAb79IZUV05A"/>
        <fragment xmi:type="uml:MessageOccurrenceSpecification" xmi:id="_LvGIvyFwEeGAb79IZUV05A" name="Injuries-ExecutionStart" covered="_LvGIvCFwEeGAb79IZUV05A" event="_LvGKnyFwEeGAb79IZUV05A" message="_LvGI-iFwEeGAb79IZUV05A"/>
        <fragment xmi:type="uml:BehaviorExecutionSpecification" xmi:id="_LvGIwCFwEeGAb79IZUV05A" name="Injuries-invocationBody" covered="_LvGIuyFwEeGAb79IZUV05A" start="_LvGIviFwEeGAb79IZUV05A" finish="_LvGIwyFwEeGAb79IZUV05A"/>
        <fragment xmi:type="uml:BehaviorExecutionSpecification" xmi:id="_LvGIwSFwEeGAb79IZUV05A" name="Injuries-executionBody" covered="_LvGIvCFwEeGAb79IZUV05A" start="_LvGIvyFwEeGAb79IZUV05A" finish="_LvGIwiFwEeGAb79IZUV05A"/>
        <fragment xmi:type="uml:MessageOccurrenceSpecification" xmi:id="_LvGIwiFwEeGAb79IZUV05A" name="Injuries-ExecutionFinish" covered="_LvGIvCFwEeGAb79IZUV05A"/>
        <fragment xmi:type="uml:MessageOccurrenceSpecification" xmi:id="_LvGIwyFwEeGAb79IZUV05A" name="Injuries-InvocationFinish" covered="_LvGIuyFwEeGAb79IZUV05A"/>
        <fragment xmi:type="uml:MessageOccurrenceSpecification" xmi:id="_LvGIxCFwEeGAb79IZUV05A" name="PatientReport-InvocationStart" covered="_LvGIvCFwEeGAb79IZUV05A" message="_LvGI-yFwEeGAb79IZUV05A"/>
        <fragment xmi:type="uml:MessageOccurrenceSpecification" xmi:id="_LvGIxSFwEeGAb79IZUV05A" name="PatientReport-ExecutionStart" covered="_LvGIuyFwEeGAb79IZUV05A" event="_LvGKlSFwEeGAb79IZUV05A" message="_LvGI-yFwEeGAb79IZUV05A"/>
        <fragment xmi:type="uml:BehaviorExecutionSpecification" xmi:id="_LvGIxiFwEeGAb79IZUV05A" name="PatientReport-invocationBody" covered="_LvGIvCFwEeGAb79IZUV05A" start="_LvGIxCFwEeGAb79IZUV05A" finish="_LvGIySFwEeGAb79IZUV05A"/>
        <fragment xmi:type="uml:BehaviorExecutionSpecification" xmi:id="_LvGIxyFwEeGAb79IZUV05A" name="PatientReport-executionBody" covered="_LvGIuyFwEeGAb79IZUV05A" start="_LvGIxSFwEeGAb79IZUV05A" finish="_LvGIyCFwEeGAb79IZUV05A"/>
        <fragment xmi:type="uml:MessageOccurrenceSpecification" xmi:id="_LvGIyCFwEeGAb79IZUV05A" name="PatientReport-ExecutionFinish" covered="_LvGIuyFwEeGAb79IZUV05A"/>
        <fragment xmi:type="uml:MessageOccurrenceSpecification" xmi:id="_LvGIySFwEeGAb79IZUV05A" name="PatientReport-InvocationFinish" covered="_LvGIvCFwEeGAb79IZUV05A"/>
        <fragment xmi:type="uml:MessageOccurrenceSpecification" xmi:id="_LvGIyiFwEeGAb79IZUV05A" name="ReportCase-InvocationStart" covered="_LvGIuyFwEeGAb79IZUV05A" message="_LvGI_CFwEeGAb79IZUV05A"/>
        <fragment xmi:type="uml:MessageOccurrenceSpecification" xmi:id="_LvGIyyFwEeGAb79IZUV05A" name="ReportCase-ExecutionStart" covered="_LvGIvSFwEeGAb79IZUV05A" event="_LvGKjiFwEeGAb79IZUV05A" message="_LvGI_CFwEeGAb79IZUV05A"/>
        <fragment xmi:type="uml:BehaviorExecutionSpecification" xmi:id="_LvGIzCFwEeGAb79IZUV05A" name="ReportCase-invocationBody" covered="_LvGIuyFwEeGAb79IZUV05A" start="_LvGIyiFwEeGAb79IZUV05A" finish="_LvGIzyFwEeGAb79IZUV05A"/>
        <fragment xmi:type="uml:BehaviorExecutionSpecification" xmi:id="_LvGIzSFwEeGAb79IZUV05A" name="ReportCase-executionBody" covered="_LvGIvSFwEeGAb79IZUV05A" start="_LvGIyyFwEeGAb79IZUV05A" finish="_LvGIziFwEeGAb79IZUV05A"/>
        <fragment xmi:type="uml:MessageOccurrenceSpecification" xmi:id="_LvGIziFwEeGAb79IZUV05A" name="ReportCase-ExecutionFinish" covered="_LvGIvSFwEeGAb79IZUV05A"/>
        <fragment xmi:type="uml:MessageOccurrenceSpecification" xmi:id="_LvGIzyFwEeGAb79IZUV05A" name="ReportCase-InvocationFinish" covered="_LvGIuyFwEeGAb79IZUV05A"/>
        <fragment xmi:type="uml:MessageOccurrenceSpecification" xmi:id="_LvGI0CFwEeGAb79IZUV05A" name="ReportInjury-InvocationStart" covered="_LvGIuyFwEeGAb79IZUV05A" message="_LvGI_yFwEeGAb79IZUV05A"/>
        <fragment xmi:type="uml:MessageOccurrenceSpecification" xmi:id="_LvGI0SFwEeGAb79IZUV05A" name="ReportInjury-ExecutionStart" covered="_LvGIvSFwEeGAb79IZUV05A" event="_LvGKriFwEeGAb79IZUV05A" message="_LvGI_yFwEeGAb79IZUV05A"/>
        <fragment xmi:type="uml:BehaviorExecutionSpecification" xmi:id="_LvGI0iFwEeGAb79IZUV05A" name="ReportInjury-invocationBody" covered="_LvGIuyFwEeGAb79IZUV05A" start="_LvGI0CFwEeGAb79IZUV05A" finish="_LvGI1SFwEeGAb79IZUV05A"/>
        <fragment xmi:type="uml:BehaviorExecutionSpecification" xmi:id="_LvGI0yFwEeGAb79IZUV05A" name="ReportInjury-executionBody" covered="_LvGIvSFwEeGAb79IZUV05A" start="_LvGI0SFwEeGAb79IZUV05A" finish="_LvGI1CFwEeGAb79IZUV05A"/>
        <fragment xmi:type="uml:MessageOccurrenceSpecification" xmi:id="_LvGI1CFwEeGAb79IZUV05A" name="ReportInjury-ExecutionFinish" covered="_LvGIvSFwEeGAb79IZUV05A"/>
        <fragment xmi:type="uml:MessageOccurrenceSpecification" xmi:id="_LvGI1SFwEeGAb79IZUV05A" name="ReportInjury-InvocationFinish" covered="_LvGIuyFwEeGAb79IZUV05A"/>
        <fragment xmi:type="uml:MessageOccurrenceSpecification" xmi:id="_LvGI1iFwEeGAb79IZUV05A" name="ReportInjury-InvocationStart" covered="_LvGIuyFwEeGAb79IZUV05A" message="_LvGJAiFwEeGAb79IZUV05A"/>
        <fragment xmi:type="uml:MessageOccurrenceSpecification" xmi:id="_LvGI1yFwEeGAb79IZUV05A" name="ReportInjury-ExecutionStart" covered="_LvGIvSFwEeGAb79IZUV05A" event="_LvGKriFwEeGAb79IZUV05A" message="_LvGJAiFwEeGAb79IZUV05A"/>
        <fragment xmi:type="uml:BehaviorExecutionSpecification" xmi:id="_LvGI2CFwEeGAb79IZUV05A" name="ReportInjury-invocationBody" covered="_LvGIuyFwEeGAb79IZUV05A" start="_LvGI1iFwEeGAb79IZUV05A" finish="_LvGI2yFwEeGAb79IZUV05A"/>
        <fragment xmi:type="uml:BehaviorExecutionSpecification" xmi:id="_LvGI2SFwEeGAb79IZUV05A" name="ReportInjury-executionBody" covered="_LvGIvSFwEeGAb79IZUV05A" start="_LvGI1yFwEeGAb79IZUV05A" finish="_LvGI2iFwEeGAb79IZUV05A"/>
        <fragment xmi:type="uml:MessageOccurrenceSpecification" xmi:id="_LvGI2iFwEeGAb79IZUV05A" name="ReportInjury-ExecutionFinish" covered="_LvGIvSFwEeGAb79IZUV05A"/>
        <fragment xmi:type="uml:MessageOccurrenceSpecification" xmi:id="_LvGI2yFwEeGAb79IZUV05A" name="ReportInjury-InvocationFinish" covered="_LvGIuyFwEeGAb79IZUV05A"/>
        <fragment xmi:type="uml:MessageOccurrenceSpecification" xmi:id="_LvGI3CFwEeGAb79IZUV05A" name="NegativeEffect-InvocationStart" covered="_LvGIuyFwEeGAb79IZUV05A" message="_LvGJBSFwEeGAb79IZUV05A"/>
        <fragment xmi:type="uml:MessageOccurrenceSpecification" xmi:id="_LvGI3SFwEeGAb79IZUV05A" name="NegativeEffect-ExecutionStart" covered="_LvGIvSFwEeGAb79IZUV05A" event="_LvGKqiFwEeGAb79IZUV05A" message="_LvGJBSFwEeGAb79IZUV05A"/>
        <fragment xmi:type="uml:BehaviorExecutionSpecification" xmi:id="_LvGI3iFwEeGAb79IZUV05A" name="NegativeEffect-invocationBody" covered="_LvGIuyFwEeGAb79IZUV05A" start="_LvGI3CFwEeGAb79IZUV05A" finish="_LvGI4SFwEeGAb79IZUV05A"/>
        <fragment xmi:type="uml:BehaviorExecutionSpecification" xmi:id="_LvGI3yFwEeGAb79IZUV05A" name="NegativeEffect-executionBody" covered="_LvGIvSFwEeGAb79IZUV05A" start="_LvGI3SFwEeGAb79IZUV05A" finish="_LvGI4CFwEeGAb79IZUV05A"/>
        <fragment xmi:type="uml:MessageOccurrenceSpecification" xmi:id="_LvGI4CFwEeGAb79IZUV05A" name="NegativeEffect-ExecutionFinish" covered="_LvGIvSFwEeGAb79IZUV05A"/>
        <fragment xmi:type="uml:MessageOccurrenceSpecification" xmi:id="_LvGI4SFwEeGAb79IZUV05A" name="NegativeEffect-InvocationFinish" covered="_LvGIuyFwEeGAb79IZUV05A"/>
        <fragment xmi:type="uml:MessageOccurrenceSpecification" xmi:id="_LvGI4iFwEeGAb79IZUV05A" name="ReportCase-InvocationStart" covered="_LvGIuyFwEeGAb79IZUV05A" message="_LvGJCCFwEeGAb79IZUV05A"/>
        <fragment xmi:type="uml:MessageOccurrenceSpecification" xmi:id="_LvGI4yFwEeGAb79IZUV05A" name="ReportCase-ExecutionStart" covered="_LvGIvSFwEeGAb79IZUV05A" event="_LvGKjiFwEeGAb79IZUV05A" message="_LvGJCCFwEeGAb79IZUV05A"/>
        <fragment xmi:type="uml:BehaviorExecutionSpecification" xmi:id="_LvGI5CFwEeGAb79IZUV05A" name="ReportCase-invocationBody" covered="_LvGIuyFwEeGAb79IZUV05A" start="_LvGI4iFwEeGAb79IZUV05A" finish="_LvGI5yFwEeGAb79IZUV05A"/>
        <fragment xmi:type="uml:BehaviorExecutionSpecification" xmi:id="_LvGI5SFwEeGAb79IZUV05A" name="ReportCase-executionBody" covered="_LvGIvSFwEeGAb79IZUV05A" start="_LvGI4yFwEeGAb79IZUV05A" finish="_LvGI5iFwEeGAb79IZUV05A"/>
        <fragment xmi:type="uml:MessageOccurrenceSpecification" xmi:id="_LvGI5iFwEeGAb79IZUV05A" name="ReportCase-ExecutionFinish" covered="_LvGIvSFwEeGAb79IZUV05A"/>
        <fragment xmi:type="uml:MessageOccurrenceSpecification" xmi:id="_LvGI5yFwEeGAb79IZUV05A" name="ReportCase-InvocationFinish" covered="_LvGIuyFwEeGAb79IZUV05A"/>
        <fragment xmi:type="uml:MessageOccurrenceSpecification" xmi:id="_LvGI6CFwEeGAb79IZUV05A" name="ReportInjury-InvocationStart" covered="_LvGIuyFwEeGAb79IZUV05A" message="_LvGJCyFwEeGAb79IZUV05A"/>
        <fragment xmi:type="uml:MessageOccurrenceSpecification" xmi:id="_LvGI6SFwEeGAb79IZUV05A" name="ReportInjury-ExecutionStart" covered="_LvGIvSFwEeGAb79IZUV05A" event="_LvGKriFwEeGAb79IZUV05A" message="_LvGJCyFwEeGAb79IZUV05A"/>
        <fragment xmi:type="uml:BehaviorExecutionSpecification" xmi:id="_LvGI6iFwEeGAb79IZUV05A" name="ReportInjury-invocationBody" covered="_LvGIuyFwEeGAb79IZUV05A" start="_LvGI6CFwEeGAb79IZUV05A" finish="_LvGI7SFwEeGAb79IZUV05A"/>
        <fragment xmi:type="uml:BehaviorExecutionSpecification" xmi:id="_LvGI6yFwEeGAb79IZUV05A" name="ReportInjury-executionBody" covered="_LvGIvSFwEeGAb79IZUV05A" start="_LvGI6SFwEeGAb79IZUV05A" finish="_LvGI7CFwEeGAb79IZUV05A"/>
        <fragment xmi:type="uml:MessageOccurrenceSpecification" xmi:id="_LvGI7CFwEeGAb79IZUV05A" name="ReportInjury-ExecutionFinish" covered="_LvGIvSFwEeGAb79IZUV05A"/>
        <fragment xmi:type="uml:MessageOccurrenceSpecification" xmi:id="_LvGI7SFwEeGAb79IZUV05A" name="ReportInjury-InvocationFinish" covered="_LvGIuyFwEeGAb79IZUV05A"/>
        <fragment xmi:type="uml:MessageOccurrenceSpecification" xmi:id="_LvGI7iFwEeGAb79IZUV05A" name="NegativeEffect-InvocationStart" covered="_LvGIuyFwEeGAb79IZUV05A" message="_LvGJDiFwEeGAb79IZUV05A"/>
        <fragment xmi:type="uml:MessageOccurrenceSpecification" xmi:id="_LvGI7yFwEeGAb79IZUV05A" name="NegativeEffect-ExecutionStart" covered="_LvGIvSFwEeGAb79IZUV05A" event="_LvGKqiFwEeGAb79IZUV05A" message="_LvGJDiFwEeGAb79IZUV05A"/>
        <fragment xmi:type="uml:BehaviorExecutionSpecification" xmi:id="_LvGI8CFwEeGAb79IZUV05A" name="NegativeEffect-invocationBody" covered="_LvGIuyFwEeGAb79IZUV05A" start="_LvGI7iFwEeGAb79IZUV05A" finish="_LvGI8yFwEeGAb79IZUV05A"/>
        <fragment xmi:type="uml:BehaviorExecutionSpecification" xmi:id="_LvGI8SFwEeGAb79IZUV05A" name="NegativeEffect-executionBody" covered="_LvGIvSFwEeGAb79IZUV05A" start="_LvGI7yFwEeGAb79IZUV05A" finish="_LvGI8iFwEeGAb79IZUV05A"/>
        <fragment xmi:type="uml:MessageOccurrenceSpecification" xmi:id="_LvGI8iFwEeGAb79IZUV05A" name="NegativeEffect-ExecutionFinish" covered="_LvGIvSFwEeGAb79IZUV05A"/>
        <fragment xmi:type="uml:MessageOccurrenceSpecification" xmi:id="_LvGI8yFwEeGAb79IZUV05A" name="NegativeEffect-InvocationFinish" covered="_LvGIuyFwEeGAb79IZUV05A"/>
        <fragment xmi:type="uml:MessageOccurrenceSpecification" xmi:id="_LvGI9CFwEeGAb79IZUV05A" name="NegativeEffect-InvocationStart" covered="_LvGIuyFwEeGAb79IZUV05A" message="_LvGJESFwEeGAb79IZUV05A"/>
        <fragment xmi:type="uml:MessageOccurrenceSpecification" xmi:id="_LvGI9SFwEeGAb79IZUV05A" name="NegativeEffect-ExecutionStart" covered="_LvGIvSFwEeGAb79IZUV05A" event="_LvGKqiFwEeGAb79IZUV05A" message="_LvGJESFwEeGAb79IZUV05A"/>
        <fragment xmi:type="uml:BehaviorExecutionSpecification" xmi:id="_LvGI9iFwEeGAb79IZUV05A" name="NegativeEffect-invocationBody" covered="_LvGIuyFwEeGAb79IZUV05A" start="_LvGI9CFwEeGAb79IZUV05A" finish="_LvGI-SFwEeGAb79IZUV05A"/>
        <fragment xmi:type="uml:BehaviorExecutionSpecification" xmi:id="_LvGI9yFwEeGAb79IZUV05A" name="NegativeEffect-executionBody" covered="_LvGIvSFwEeGAb79IZUV05A" start="_LvGI9SFwEeGAb79IZUV05A" finish="_LvGI-CFwEeGAb79IZUV05A"/>
        <fragment xmi:type="uml:MessageOccurrenceSpecification" xmi:id="_LvGI-CFwEeGAb79IZUV05A" name="NegativeEffect-ExecutionFinish" covered="_LvGIvSFwEeGAb79IZUV05A"/>
        <fragment xmi:type="uml:MessageOccurrenceSpecification" xmi:id="_LvGI-SFwEeGAb79IZUV05A" name="NegativeEffect-InvocationFinish" covered="_LvGIuyFwEeGAb79IZUV05A"/>
        <message xmi:id="_LvGI-iFwEeGAb79IZUV05A" name="Injuries" receiveEvent="_LvGIvyFwEeGAb79IZUV05A" sendEvent="_LvGIviFwEeGAb79IZUV05A"/>
        <message xmi:id="_LvGI-yFwEeGAb79IZUV05A" name="PatientReport" receiveEvent="_LvGIxSFwEeGAb79IZUV05A" sendEvent="_LvGIxCFwEeGAb79IZUV05A"/>
        <message xmi:id="_LvGI_CFwEeGAb79IZUV05A" name="ReportCase" receiveEvent="_LvGIyyFwEeGAb79IZUV05A" sendEvent="_LvGIyiFwEeGAb79IZUV05A">
          <argument xmi:type="uml:LiteralString" xmi:id="_LvGI_SFwEeGAb79IZUV05A" name="injury2" type="_LvGKmSFwEeGAb79IZUV05A" value="Fall of Bike"/>
          <argument xmi:type="uml:LiteralInteger" xmi:id="_LvGI_iFwEeGAb79IZUV05A" name="age2" type="_LvGKliFwEeGAb79IZUV05A" value="9"/>
        </message>
        <message xmi:id="_LvGI_yFwEeGAb79IZUV05A" name="ReportInjury" receiveEvent="_LvGI0SFwEeGAb79IZUV05A" sendEvent="_LvGI0CFwEeGAb79IZUV05A">
          <argument xmi:type="uml:LiteralString" xmi:id="_LvGJACFwEeGAb79IZUV05A" name="injury4" type="_LvGKmSFwEeGAb79IZUV05A" value="Sholder Dislocation"/>
          <argument xmi:type="uml:LiteralInteger" xmi:id="_LvGJASFwEeGAb79IZUV05A" name="age4" type="_LvGKliFwEeGAb79IZUV05A" value="9"/>
        </message>
        <message xmi:id="_LvGJAiFwEeGAb79IZUV05A" name="ReportInjury" receiveEvent="_LvGI1yFwEeGAb79IZUV05A" sendEvent="_LvGI1iFwEeGAb79IZUV05A">
          <argument xmi:type="uml:LiteralString" xmi:id="_LvGJAyFwEeGAb79IZUV05A" name="effect2" type="_LvGKmSFwEeGAb79IZUV05A" value="Lump on Knee"/>
          <argument xmi:type="uml:LiteralInteger" xmi:id="_LvGJBCFwEeGAb79IZUV05A" name="durationInWeeks2" type="_LvGKliFwEeGAb79IZUV05A" value="2"/>
        </message>
        <message xmi:id="_LvGJBSFwEeGAb79IZUV05A" name="NegativeEffect" receiveEvent="_LvGI3SFwEeGAb79IZUV05A" sendEvent="_LvGI3CFwEeGAb79IZUV05A">
          <argument xmi:type="uml:LiteralString" xmi:id="_LvGJBiFwEeGAb79IZUV05A" name="effect4" type="_LvGKmSFwEeGAb79IZUV05A" value="Spoiled"/>
          <argument xmi:type="uml:LiteralInteger" xmi:id="_LvGJByFwEeGAb79IZUV05A" name="durationInWeeks4" type="_LvGKliFwEeGAb79IZUV05A" value="-1"/>
        </message>
        <message xmi:id="_LvGJCCFwEeGAb79IZUV05A" name="ReportCase" receiveEvent="_LvGI4yFwEeGAb79IZUV05A" sendEvent="_LvGI4iFwEeGAb79IZUV05A">
          <argument xmi:type="uml:LiteralString" xmi:id="_LvGJCSFwEeGAb79IZUV05A" name="injury7" type="_LvGKmSFwEeGAb79IZUV05A" value="Car Accident"/>
          <argument xmi:type="uml:LiteralInteger" xmi:id="_LvGJCiFwEeGAb79IZUV05A" name="age7" type="_LvGKliFwEeGAb79IZUV05A" value="24"/>
        </message>
        <message xmi:id="_LvGJCyFwEeGAb79IZUV05A" name="ReportInjury" receiveEvent="_LvGI6SFwEeGAb79IZUV05A" sendEvent="_LvGI6CFwEeGAb79IZUV05A">
          <argument xmi:type="uml:LiteralString" xmi:id="_LvGJDCFwEeGAb79IZUV05A" name="injury6" type="_LvGKmSFwEeGAb79IZUV05A" value="Concussion"/>
          <argument xmi:type="uml:LiteralInteger" xmi:id="_LvGJDSFwEeGAb79IZUV05A" name="age6" type="_LvGKliFwEeGAb79IZUV05A" value="2"/>
        </message>
        <message xmi:id="_LvGJDiFwEeGAb79IZUV05A" name="NegativeEffect" receiveEvent="_LvGI7yFwEeGAb79IZUV05A" sendEvent="_LvGI7iFwEeGAb79IZUV05A">
          <argument xmi:type="uml:LiteralString" xmi:id="_LvGJDyFwEeGAb79IZUV05A" name="effect6" type="_LvGKmSFwEeGAb79IZUV05A" value="Headache"/>
          <argument xmi:type="uml:LiteralInteger" xmi:id="_LvGJECFwEeGAb79IZUV05A" name="durationInWeeks6" type="_LvGKliFwEeGAb79IZUV05A" value="2"/>
        </message>
        <message xmi:id="_LvGJESFwEeGAb79IZUV05A" name="NegativeEffect" receiveEvent="_LvGI9SFwEeGAb79IZUV05A" sendEvent="_LvGI9CFwEeGAb79IZUV05A">
          <argument xmi:type="uml:LiteralString" xmi:id="_LvGJEiFwEeGAb79IZUV05A" name="effect8" type="_LvGKmSFwEeGAb79IZUV05A" value="Fatigue"/>
          <argument xmi:type="uml:LiteralInteger" xmi:id="_LvGJEyFwEeGAb79IZUV05A" name="durationInWeeks8" type="_LvGKliFwEeGAb79IZUV05A" value="-1"/>
        </message>
      </ownedBehavior>
      <ownedBehavior xmi:type="uml:Interaction" xmi:id="_LvGJFCFwEeGAb79IZUV05A" name="Diseases">
        <lifeline xmi:id="_LvGJFSFwEeGAb79IZUV05A" name="ProfHealme" represents="_LvGKCCFwEeGAb79IZUV05A" coveredBy="_LvGJGCFwEeGAb79IZUV05A _LvGJHSFwEeGAb79IZUV05A _LvGJGiFwEeGAb79IZUV05A _LvGJHyFwEeGAb79IZUV05A _LvGJIiFwEeGAb79IZUV05A _LvGJISFwEeGAb79IZUV05A _LvGJJCFwEeGAb79IZUV05A _LvGJKSFwEeGAb79IZUV05A _LvGJJiFwEeGAb79IZUV05A _LvGJKiFwEeGAb79IZUV05A _LvGJLyFwEeGAb79IZUV05A _LvGJLCFwEeGAb79IZUV05A"/>
        <lifeline xmi:id="_LvGJFiFwEeGAb79IZUV05A" name="PatientX" represents="_LvGKCSFwEeGAb79IZUV05A" coveredBy="_LvGJGSFwEeGAb79IZUV05A _LvGJHCFwEeGAb79IZUV05A _LvGJGyFwEeGAb79IZUV05A _LvGJHiFwEeGAb79IZUV05A _LvGJIyFwEeGAb79IZUV05A _LvGJICFwEeGAb79IZUV05A"/>
        <lifeline xmi:id="_LvGJFyFwEeGAb79IZUV05A" name="RecordPatientX" represents="_LvGKCiFwEeGAb79IZUV05A" coveredBy="_LvGJJSFwEeGAb79IZUV05A _LvGJKCFwEeGAb79IZUV05A _LvGJJyFwEeGAb79IZUV05A _LvGJKyFwEeGAb79IZUV05A _LvGJLiFwEeGAb79IZUV05A _LvGJLSFwEeGAb79IZUV05A"/>
        <fragment xmi:type="uml:MessageOccurrenceSpecification" xmi:id="_LvGJGCFwEeGAb79IZUV05A" name="Diseases-InvocationStart" covered="_LvGJFSFwEeGAb79IZUV05A" message="_LvGJMCFwEeGAb79IZUV05A"/>
        <fragment xmi:type="uml:MessageOccurrenceSpecification" xmi:id="_LvGJGSFwEeGAb79IZUV05A" name="Diseases-ExecutionStart" covered="_LvGJFiFwEeGAb79IZUV05A" event="_LvGKniFwEeGAb79IZUV05A" message="_LvGJMCFwEeGAb79IZUV05A"/>
        <fragment xmi:type="uml:BehaviorExecutionSpecification" xmi:id="_LvGJGiFwEeGAb79IZUV05A" name="Diseases-invocationBody" covered="_LvGJFSFwEeGAb79IZUV05A" start="_LvGJGCFwEeGAb79IZUV05A" finish="_LvGJHSFwEeGAb79IZUV05A"/>
        <fragment xmi:type="uml:BehaviorExecutionSpecification" xmi:id="_LvGJGyFwEeGAb79IZUV05A" name="Diseases-executionBody" covered="_LvGJFiFwEeGAb79IZUV05A" start="_LvGJGSFwEeGAb79IZUV05A" finish="_LvGJHCFwEeGAb79IZUV05A"/>
        <fragment xmi:type="uml:MessageOccurrenceSpecification" xmi:id="_LvGJHCFwEeGAb79IZUV05A" name="Diseases-ExecutionFinish" covered="_LvGJFiFwEeGAb79IZUV05A"/>
        <fragment xmi:type="uml:MessageOccurrenceSpecification" xmi:id="_LvGJHSFwEeGAb79IZUV05A" name="Diseases-InvocationFinish" covered="_LvGJFSFwEeGAb79IZUV05A"/>
        <fragment xmi:type="uml:MessageOccurrenceSpecification" xmi:id="_LvGJHiFwEeGAb79IZUV05A" name="PatientReport-InvocationStart" covered="_LvGJFiFwEeGAb79IZUV05A" message="_LvGJMSFwEeGAb79IZUV05A"/>
        <fragment xmi:type="uml:MessageOccurrenceSpecification" xmi:id="_LvGJHyFwEeGAb79IZUV05A" name="PatientReport-ExecutionStart" covered="_LvGJFSFwEeGAb79IZUV05A" event="_LvGKlSFwEeGAb79IZUV05A" message="_LvGJMSFwEeGAb79IZUV05A"/>
        <fragment xmi:type="uml:BehaviorExecutionSpecification" xmi:id="_LvGJICFwEeGAb79IZUV05A" name="PatientReport-invocationBody" covered="_LvGJFiFwEeGAb79IZUV05A" start="_LvGJHiFwEeGAb79IZUV05A" finish="_LvGJIyFwEeGAb79IZUV05A"/>
        <fragment xmi:type="uml:BehaviorExecutionSpecification" xmi:id="_LvGJISFwEeGAb79IZUV05A" name="PatientReport-executionBody" covered="_LvGJFSFwEeGAb79IZUV05A" start="_LvGJHyFwEeGAb79IZUV05A" finish="_LvGJIiFwEeGAb79IZUV05A"/>
        <fragment xmi:type="uml:MessageOccurrenceSpecification" xmi:id="_LvGJIiFwEeGAb79IZUV05A" name="PatientReport-ExecutionFinish" covered="_LvGJFSFwEeGAb79IZUV05A"/>
        <fragment xmi:type="uml:MessageOccurrenceSpecification" xmi:id="_LvGJIyFwEeGAb79IZUV05A" name="PatientReport-InvocationFinish" covered="_LvGJFiFwEeGAb79IZUV05A"/>
        <fragment xmi:type="uml:MessageOccurrenceSpecification" xmi:id="_LvGJJCFwEeGAb79IZUV05A" name="Disease-InvocationStart" covered="_LvGJFSFwEeGAb79IZUV05A" message="_LvGJMiFwEeGAb79IZUV05A"/>
        <fragment xmi:type="uml:MessageOccurrenceSpecification" xmi:id="_LvGJJSFwEeGAb79IZUV05A" name="Disease-ExecutionStart" covered="_LvGJFyFwEeGAb79IZUV05A" event="_LvGKryFwEeGAb79IZUV05A" message="_LvGJMiFwEeGAb79IZUV05A"/>
        <fragment xmi:type="uml:BehaviorExecutionSpecification" xmi:id="_LvGJJiFwEeGAb79IZUV05A" name="Disease-invocationBody" covered="_LvGJFSFwEeGAb79IZUV05A" start="_LvGJJCFwEeGAb79IZUV05A" finish="_LvGJKSFwEeGAb79IZUV05A"/>
        <fragment xmi:type="uml:BehaviorExecutionSpecification" xmi:id="_LvGJJyFwEeGAb79IZUV05A" name="Disease-executionBody" covered="_LvGJFyFwEeGAb79IZUV05A" start="_LvGJJSFwEeGAb79IZUV05A" finish="_LvGJKCFwEeGAb79IZUV05A"/>
        <fragment xmi:type="uml:MessageOccurrenceSpecification" xmi:id="_LvGJKCFwEeGAb79IZUV05A" name="Disease-ExecutionFinish" covered="_LvGJFyFwEeGAb79IZUV05A"/>
        <fragment xmi:type="uml:MessageOccurrenceSpecification" xmi:id="_LvGJKSFwEeGAb79IZUV05A" name="Disease-InvocationFinish" covered="_LvGJFSFwEeGAb79IZUV05A"/>
        <fragment xmi:type="uml:MessageOccurrenceSpecification" xmi:id="_LvGJKiFwEeGAb79IZUV05A" name="Disease-InvocationStart" covered="_LvGJFSFwEeGAb79IZUV05A" message="_LvGJNiFwEeGAb79IZUV05A"/>
        <fragment xmi:type="uml:MessageOccurrenceSpecification" xmi:id="_LvGJKyFwEeGAb79IZUV05A" name="Disease-ExecutionStart" covered="_LvGJFyFwEeGAb79IZUV05A" event="_LvGKryFwEeGAb79IZUV05A" message="_LvGJNiFwEeGAb79IZUV05A"/>
        <fragment xmi:type="uml:BehaviorExecutionSpecification" xmi:id="_LvGJLCFwEeGAb79IZUV05A" name="Disease-invocationBody" covered="_LvGJFSFwEeGAb79IZUV05A" start="_LvGJKiFwEeGAb79IZUV05A" finish="_LvGJLyFwEeGAb79IZUV05A"/>
        <fragment xmi:type="uml:BehaviorExecutionSpecification" xmi:id="_LvGJLSFwEeGAb79IZUV05A" name="Disease-executionBody" covered="_LvGJFyFwEeGAb79IZUV05A" start="_LvGJKyFwEeGAb79IZUV05A" finish="_LvGJLiFwEeGAb79IZUV05A"/>
        <fragment xmi:type="uml:MessageOccurrenceSpecification" xmi:id="_LvGJLiFwEeGAb79IZUV05A" name="Disease-ExecutionFinish" covered="_LvGJFyFwEeGAb79IZUV05A"/>
        <fragment xmi:type="uml:MessageOccurrenceSpecification" xmi:id="_LvGJLyFwEeGAb79IZUV05A" name="Disease-InvocationFinish" covered="_LvGJFSFwEeGAb79IZUV05A"/>
        <message xmi:id="_LvGJMCFwEeGAb79IZUV05A" name="Diseases" receiveEvent="_LvGJGSFwEeGAb79IZUV05A" sendEvent="_LvGJGCFwEeGAb79IZUV05A"/>
        <message xmi:id="_LvGJMSFwEeGAb79IZUV05A" name="PatientReport" receiveEvent="_LvGJHyFwEeGAb79IZUV05A" sendEvent="_LvGJHiFwEeGAb79IZUV05A"/>
        <message xmi:id="_LvGJMiFwEeGAb79IZUV05A" name="Disease" receiveEvent="_LvGJJSFwEeGAb79IZUV05A" sendEvent="_LvGJJCFwEeGAb79IZUV05A">
          <argument xmi:type="uml:LiteralString" xmi:id="_LvGJMyFwEeGAb79IZUV05A" name="type2" type="_LvGKmSFwEeGAb79IZUV05A" value="Rinderpest"/>
          <argument xmi:type="uml:LiteralInteger" xmi:id="_LvGJNCFwEeGAb79IZUV05A" name="age2" type="_LvGKliFwEeGAb79IZUV05A" value="5"/>
          <argument xmi:type="uml:LiteralInteger" xmi:id="_LvGJNSFwEeGAb79IZUV05A" name="durationInWeeks2" type="_LvGKliFwEeGAb79IZUV05A" value="3"/>
        </message>
        <message xmi:id="_LvGJNiFwEeGAb79IZUV05A" name="Disease" receiveEvent="_LvGJKyFwEeGAb79IZUV05A" sendEvent="_LvGJKiFwEeGAb79IZUV05A">
          <argument xmi:type="uml:LiteralString" xmi:id="_LvGJNyFwEeGAb79IZUV05A" name="type4" type="_LvGKmSFwEeGAb79IZUV05A" value="Alergy"/>
          <argument xmi:type="uml:LiteralInteger" xmi:id="_LvGJOCFwEeGAb79IZUV05A" name="age4" type="_LvGKliFwEeGAb79IZUV05A" value="6"/>
          <argument xmi:type="uml:LiteralInteger" xmi:id="_LvGJOSFwEeGAb79IZUV05A" name="durationInWeeks4" type="_LvGKliFwEeGAb79IZUV05A" value="-1"/>
        </message>
      </ownedBehavior>
      <ownedBehavior xmi:type="uml:Interaction" xmi:id="_LvGJOiFwEeGAb79IZUV05A" name="Surgeries">
        <lifeline xmi:id="_LvGJOyFwEeGAb79IZUV05A" name="ProfHealme" represents="_LvGKCCFwEeGAb79IZUV05A" coveredBy="_LvGJPiFwEeGAb79IZUV05A _LvGJQyFwEeGAb79IZUV05A _LvGJQCFwEeGAb79IZUV05A _LvGJRSFwEeGAb79IZUV05A _LvGJSCFwEeGAb79IZUV05A _LvGJRyFwEeGAb79IZUV05A _LvGJSiFwEeGAb79IZUV05A _LvGJTyFwEeGAb79IZUV05A _LvGJTCFwEeGAb79IZUV05A _LvGJUCFwEeGAb79IZUV05A _LvGJVSFwEeGAb79IZUV05A _LvGJUiFwEeGAb79IZUV05A"/>
        <lifeline xmi:id="_LvGJPCFwEeGAb79IZUV05A" name="PatientX" represents="_LvGKCSFwEeGAb79IZUV05A" coveredBy="_LvGJPyFwEeGAb79IZUV05A _LvGJQiFwEeGAb79IZUV05A _LvGJQSFwEeGAb79IZUV05A _LvGJRCFwEeGAb79IZUV05A _LvGJSSFwEeGAb79IZUV05A _LvGJRiFwEeGAb79IZUV05A"/>
        <lifeline xmi:id="_LvGJPSFwEeGAb79IZUV05A" name="RecordPatientX" represents="_LvGKCiFwEeGAb79IZUV05A" coveredBy="_LvGJSyFwEeGAb79IZUV05A _LvGJTiFwEeGAb79IZUV05A _LvGJTSFwEeGAb79IZUV05A _LvGJUSFwEeGAb79IZUV05A _LvGJVCFwEeGAb79IZUV05A _LvGJUyFwEeGAb79IZUV05A"/>
        <fragment xmi:type="uml:MessageOccurrenceSpecification" xmi:id="_LvGJPiFwEeGAb79IZUV05A" name="Surgeries-InvocationStart" covered="_LvGJOyFwEeGAb79IZUV05A" message="_LvGJViFwEeGAb79IZUV05A"/>
        <fragment xmi:type="uml:MessageOccurrenceSpecification" xmi:id="_LvGJPyFwEeGAb79IZUV05A" name="Surgeries-ExecutionStart" covered="_LvGJPCFwEeGAb79IZUV05A" event="_LvGKoCFwEeGAb79IZUV05A" message="_LvGJViFwEeGAb79IZUV05A"/>
        <fragment xmi:type="uml:BehaviorExecutionSpecification" xmi:id="_LvGJQCFwEeGAb79IZUV05A" name="Surgeries-invocationBody" covered="_LvGJOyFwEeGAb79IZUV05A" start="_LvGJPiFwEeGAb79IZUV05A" finish="_LvGJQyFwEeGAb79IZUV05A"/>
        <fragment xmi:type="uml:BehaviorExecutionSpecification" xmi:id="_LvGJQSFwEeGAb79IZUV05A" name="Surgeries-executionBody" covered="_LvGJPCFwEeGAb79IZUV05A" start="_LvGJPyFwEeGAb79IZUV05A" finish="_LvGJQiFwEeGAb79IZUV05A"/>
        <fragment xmi:type="uml:MessageOccurrenceSpecification" xmi:id="_LvGJQiFwEeGAb79IZUV05A" name="Surgeries-ExecutionFinish" covered="_LvGJPCFwEeGAb79IZUV05A"/>
        <fragment xmi:type="uml:MessageOccurrenceSpecification" xmi:id="_LvGJQyFwEeGAb79IZUV05A" name="Surgeries-InvocationFinish" covered="_LvGJOyFwEeGAb79IZUV05A"/>
        <fragment xmi:type="uml:MessageOccurrenceSpecification" xmi:id="_LvGJRCFwEeGAb79IZUV05A" name="PatientReport-InvocationStart" covered="_LvGJPCFwEeGAb79IZUV05A" message="_LvGJVyFwEeGAb79IZUV05A"/>
        <fragment xmi:type="uml:MessageOccurrenceSpecification" xmi:id="_LvGJRSFwEeGAb79IZUV05A" name="PatientReport-ExecutionStart" covered="_LvGJOyFwEeGAb79IZUV05A" event="_LvGKlSFwEeGAb79IZUV05A" message="_LvGJVyFwEeGAb79IZUV05A"/>
        <fragment xmi:type="uml:BehaviorExecutionSpecification" xmi:id="_LvGJRiFwEeGAb79IZUV05A" name="PatientReport-invocationBody" covered="_LvGJPCFwEeGAb79IZUV05A" start="_LvGJRCFwEeGAb79IZUV05A" finish="_LvGJSSFwEeGAb79IZUV05A"/>
        <fragment xmi:type="uml:BehaviorExecutionSpecification" xmi:id="_LvGJRyFwEeGAb79IZUV05A" name="PatientReport-executionBody" covered="_LvGJOyFwEeGAb79IZUV05A" start="_LvGJRSFwEeGAb79IZUV05A" finish="_LvGJSCFwEeGAb79IZUV05A"/>
        <fragment xmi:type="uml:MessageOccurrenceSpecification" xmi:id="_LvGJSCFwEeGAb79IZUV05A" name="PatientReport-ExecutionFinish" covered="_LvGJOyFwEeGAb79IZUV05A"/>
        <fragment xmi:type="uml:MessageOccurrenceSpecification" xmi:id="_LvGJSSFwEeGAb79IZUV05A" name="PatientReport-InvocationFinish" covered="_LvGJPCFwEeGAb79IZUV05A"/>
        <fragment xmi:type="uml:MessageOccurrenceSpecification" xmi:id="_LvGJSiFwEeGAb79IZUV05A" name="ReportSurgery-InvocationStart" covered="_LvGJOyFwEeGAb79IZUV05A" message="_LvGJWCFwEeGAb79IZUV05A"/>
        <fragment xmi:type="uml:MessageOccurrenceSpecification" xmi:id="_LvGJSyFwEeGAb79IZUV05A" name="ReportSurgery-ExecutionStart" covered="_LvGJPSFwEeGAb79IZUV05A" event="_LvGKsCFwEeGAb79IZUV05A" message="_LvGJWCFwEeGAb79IZUV05A"/>
        <fragment xmi:type="uml:BehaviorExecutionSpecification" xmi:id="_LvGJTCFwEeGAb79IZUV05A" name="ReportSurgery-invocationBody" covered="_LvGJOyFwEeGAb79IZUV05A" start="_LvGJSiFwEeGAb79IZUV05A" finish="_LvGJTyFwEeGAb79IZUV05A"/>
        <fragment xmi:type="uml:BehaviorExecutionSpecification" xmi:id="_LvGJTSFwEeGAb79IZUV05A" name="ReportSurgery-executionBody" covered="_LvGJPSFwEeGAb79IZUV05A" start="_LvGJSyFwEeGAb79IZUV05A" finish="_LvGJTiFwEeGAb79IZUV05A"/>
        <fragment xmi:type="uml:MessageOccurrenceSpecification" xmi:id="_LvGJTiFwEeGAb79IZUV05A" name="ReportSurgery-ExecutionFinish" covered="_LvGJPSFwEeGAb79IZUV05A"/>
        <fragment xmi:type="uml:MessageOccurrenceSpecification" xmi:id="_LvGJTyFwEeGAb79IZUV05A" name="ReportSurgery-InvocationFinish" covered="_LvGJOyFwEeGAb79IZUV05A"/>
        <fragment xmi:type="uml:MessageOccurrenceSpecification" xmi:id="_LvGJUCFwEeGAb79IZUV05A" name="ReportSurgery-InvocationStart" covered="_LvGJOyFwEeGAb79IZUV05A" message="_LvGJWyFwEeGAb79IZUV05A"/>
        <fragment xmi:type="uml:MessageOccurrenceSpecification" xmi:id="_LvGJUSFwEeGAb79IZUV05A" name="ReportSurgery-ExecutionStart" covered="_LvGJPSFwEeGAb79IZUV05A" event="_LvGKsCFwEeGAb79IZUV05A" message="_LvGJWyFwEeGAb79IZUV05A"/>
        <fragment xmi:type="uml:BehaviorExecutionSpecification" xmi:id="_LvGJUiFwEeGAb79IZUV05A" name="ReportSurgery-invocationBody" covered="_LvGJOyFwEeGAb79IZUV05A" start="_LvGJUCFwEeGAb79IZUV05A" finish="_LvGJVSFwEeGAb79IZUV05A"/>
        <fragment xmi:type="uml:BehaviorExecutionSpecification" xmi:id="_LvGJUyFwEeGAb79IZUV05A" name="ReportSurgery-executionBody" covered="_LvGJPSFwEeGAb79IZUV05A" start="_LvGJUSFwEeGAb79IZUV05A" finish="_LvGJVCFwEeGAb79IZUV05A"/>
        <fragment xmi:type="uml:MessageOccurrenceSpecification" xmi:id="_LvGJVCFwEeGAb79IZUV05A" name="ReportSurgery-ExecutionFinish" covered="_LvGJPSFwEeGAb79IZUV05A"/>
        <fragment xmi:type="uml:MessageOccurrenceSpecification" xmi:id="_LvGJVSFwEeGAb79IZUV05A" name="ReportSurgery-InvocationFinish" covered="_LvGJOyFwEeGAb79IZUV05A"/>
        <message xmi:id="_LvGJViFwEeGAb79IZUV05A" name="Surgeries" receiveEvent="_LvGJPyFwEeGAb79IZUV05A" sendEvent="_LvGJPiFwEeGAb79IZUV05A"/>
        <message xmi:id="_LvGJVyFwEeGAb79IZUV05A" name="PatientReport" receiveEvent="_LvGJRSFwEeGAb79IZUV05A" sendEvent="_LvGJRCFwEeGAb79IZUV05A"/>
        <message xmi:id="_LvGJWCFwEeGAb79IZUV05A" name="ReportSurgery" receiveEvent="_LvGJSyFwEeGAb79IZUV05A" sendEvent="_LvGJSiFwEeGAb79IZUV05A">
          <argument xmi:type="uml:LiteralString" xmi:id="_LvGJWSFwEeGAb79IZUV05A" name="type2" type="_LvGKmSFwEeGAb79IZUV05A" value="Appendix Removal"/>
          <argument xmi:type="uml:LiteralInteger" xmi:id="_LvGJWiFwEeGAb79IZUV05A" name="year2" type="_LvGKliFwEeGAb79IZUV05A" value="1897"/>
        </message>
        <message xmi:id="_LvGJWyFwEeGAb79IZUV05A" name="ReportSurgery" receiveEvent="_LvGJUSFwEeGAb79IZUV05A" sendEvent="_LvGJUCFwEeGAb79IZUV05A">
          <argument xmi:type="uml:LiteralString" xmi:id="_LvGJXCFwEeGAb79IZUV05A" name="type4" type="_LvGKmSFwEeGAb79IZUV05A" value="Hemorrhoids"/>
          <argument xmi:type="uml:LiteralInteger" xmi:id="_LvGJXSFwEeGAb79IZUV05A" name="year4" type="_LvGKliFwEeGAb79IZUV05A" value="1905"/>
        </message>
      </ownedBehavior>
      <ownedBehavior xmi:type="uml:Interaction" xmi:id="_LvGJXiFwEeGAb79IZUV05A" name="PresentTreatment">
        <lifeline xmi:id="_LvGJXyFwEeGAb79IZUV05A" name="ProfHealme" represents="_LvGKCCFwEeGAb79IZUV05A" coveredBy="_LvGJYiFwEeGAb79IZUV05A _LvGJZyFwEeGAb79IZUV05A _LvGJZCFwEeGAb79IZUV05A _LvGJaCFwEeGAb79IZUV05A _LvGJbSFwEeGAb79IZUV05A _LvGJaiFwEeGAb79IZUV05A _LvGJbiFwEeGAb79IZUV05A _LvGJcyFwEeGAb79IZUV05A _LvGJcCFwEeGAb79IZUV05A _LvGJdCFwEeGAb79IZUV05A _LvGJeSFwEeGAb79IZUV05A _LvGJdiFwEeGAb79IZUV05A _LvGJeiFwEeGAb79IZUV05A _LvGJfyFwEeGAb79IZUV05A _LvGJfCFwEeGAb79IZUV05A _LvGJgCFwEeGAb79IZUV05A _LvGJhSFwEeGAb79IZUV05A _LvGJgiFwEeGAb79IZUV05A _LvGJhiFwEeGAb79IZUV05A _LvGJiyFwEeGAb79IZUV05A _LvGJiCFwEeGAb79IZUV05A _LvGJjCFwEeGAb79IZUV05A _LvGJkSFwEeGAb79IZUV05A _LvGJjiFwEeGAb79IZUV05A _LvGJkiFwEeGAb79IZUV05A _LvGJlyFwEeGAb79IZUV05A _LvGJlCFwEeGAb79IZUV05A _LvGJmCFwEeGAb79IZUV05A _LvGJnSFwEeGAb79IZUV05A _LvGJmiFwEeGAb79IZUV05A _LvGJniFwEeGAb79IZUV05A _LvGJoyFwEeGAb79IZUV05A _LvGJoCFwEeGAb79IZUV05A _LvGJpCFwEeGAb79IZUV05A _LvGJqSFwEeGAb79IZUV05A _LvGJpiFwEeGAb79IZUV05A _LvGJqiFwEeGAb79IZUV05A _LvGJryFwEeGAb79IZUV05A _LvGJrCFwEeGAb79IZUV05A _LvGJsCFwEeGAb79IZUV05A _LvGJtSFwEeGAb79IZUV05A _LvGJsiFwEeGAb79IZUV05A _LvGJtiFwEeGAb79IZUV05A _LvGJuyFwEeGAb79IZUV05A _LvGJuCFwEeGAb79IZUV05A"/>
        <lifeline xmi:id="_LvGJYCFwEeGAb79IZUV05A" name="PatientX" represents="_LvGKCSFwEeGAb79IZUV05A" coveredBy="_LvGJbyFwEeGAb79IZUV05A _LvGJciFwEeGAb79IZUV05A _LvGJcSFwEeGAb79IZUV05A _LvGJeyFwEeGAb79IZUV05A _LvGJfiFwEeGAb79IZUV05A _LvGJfSFwEeGAb79IZUV05A _LvGJhyFwEeGAb79IZUV05A _LvGJiiFwEeGAb79IZUV05A _LvGJiSFwEeGAb79IZUV05A _LvGJkyFwEeGAb79IZUV05A _LvGJliFwEeGAb79IZUV05A _LvGJlSFwEeGAb79IZUV05A _LvGJnyFwEeGAb79IZUV05A _LvGJoiFwEeGAb79IZUV05A _LvGJoSFwEeGAb79IZUV05A _LvGJqyFwEeGAb79IZUV05A _LvGJriFwEeGAb79IZUV05A _LvGJrSFwEeGAb79IZUV05A _LvGJtyFwEeGAb79IZUV05A _LvGJuiFwEeGAb79IZUV05A _LvGJuSFwEeGAb79IZUV05A"/>
        <lifeline xmi:id="_LvGJYSFwEeGAb79IZUV05A" name="RecordPatientX" represents="_LvGKCiFwEeGAb79IZUV05A" coveredBy="_LvGJYyFwEeGAb79IZUV05A _LvGJZiFwEeGAb79IZUV05A _LvGJZSFwEeGAb79IZUV05A _LvGJaSFwEeGAb79IZUV05A _LvGJbCFwEeGAb79IZUV05A _LvGJayFwEeGAb79IZUV05A _LvGJdSFwEeGAb79IZUV05A _LvGJeCFwEeGAb79IZUV05A _LvGJdyFwEeGAb79IZUV05A _LvGJgSFwEeGAb79IZUV05A _LvGJhCFwEeGAb79IZUV05A _LvGJgyFwEeGAb79IZUV05A _LvGJjSFwEeGAb79IZUV05A _LvGJkCFwEeGAb79IZUV05A _LvGJjyFwEeGAb79IZUV05A _LvGJmSFwEeGAb79IZUV05A _LvGJnCFwEeGAb79IZUV05A _LvGJmyFwEeGAb79IZUV05A _LvGJpSFwEeGAb79IZUV05A _LvGJqCFwEeGAb79IZUV05A _LvGJpyFwEeGAb79IZUV05A _LvGJsSFwEeGAb79IZUV05A _LvGJtCFwEeGAb79IZUV05A _LvGJsyFwEeGAb79IZUV05A"/>
        <fragment xmi:type="uml:MessageOccurrenceSpecification" xmi:id="_LvGJYiFwEeGAb79IZUV05A" name="CFS-InvocationStart" covered="_LvGJXyFwEeGAb79IZUV05A" message="_LvGJvCFwEeGAb79IZUV05A"/>
        <fragment xmi:type="uml:MessageOccurrenceSpecification" xmi:id="_LvGJYyFwEeGAb79IZUV05A" name="CFS-ExecutionStart" covered="_LvGJYSFwEeGAb79IZUV05A" event="_LvGKlCFwEeGAb79IZUV05A" message="_LvGJvCFwEeGAb79IZUV05A"/>
        <fragment xmi:type="uml:BehaviorExecutionSpecification" xmi:id="_LvGJZCFwEeGAb79IZUV05A" name="CFS-invocationBody" covered="_LvGJXyFwEeGAb79IZUV05A" start="_LvGJYiFwEeGAb79IZUV05A" finish="_LvGJZyFwEeGAb79IZUV05A"/>
        <fragment xmi:type="uml:BehaviorExecutionSpecification" xmi:id="_LvGJZSFwEeGAb79IZUV05A" name="CFS-executionBody" covered="_LvGJYSFwEeGAb79IZUV05A" start="_LvGJYyFwEeGAb79IZUV05A" finish="_LvGJZiFwEeGAb79IZUV05A"/>
        <fragment xmi:type="uml:MessageOccurrenceSpecification" xmi:id="_LvGJZiFwEeGAb79IZUV05A" name="CFS-ExecutionFinish" covered="_LvGJYSFwEeGAb79IZUV05A"/>
        <fragment xmi:type="uml:MessageOccurrenceSpecification" xmi:id="_LvGJZyFwEeGAb79IZUV05A" name="CFS-InvocationFinish" covered="_LvGJXyFwEeGAb79IZUV05A"/>
        <fragment xmi:type="uml:MessageOccurrenceSpecification" xmi:id="_LvGJaCFwEeGAb79IZUV05A" name="Advair-InvocationStart" covered="_LvGJXyFwEeGAb79IZUV05A" message="_LvGJvSFwEeGAb79IZUV05A"/>
        <fragment xmi:type="uml:MessageOccurrenceSpecification" xmi:id="_LvGJaSFwEeGAb79IZUV05A" name="Advair-ExecutionStart" covered="_LvGJYSFwEeGAb79IZUV05A" event="_LvGKsSFwEeGAb79IZUV05A" message="_LvGJvSFwEeGAb79IZUV05A"/>
        <fragment xmi:type="uml:BehaviorExecutionSpecification" xmi:id="_LvGJaiFwEeGAb79IZUV05A" name="Advair-invocationBody" covered="_LvGJXyFwEeGAb79IZUV05A" start="_LvGJaCFwEeGAb79IZUV05A" finish="_LvGJbSFwEeGAb79IZUV05A"/>
        <fragment xmi:type="uml:BehaviorExecutionSpecification" xmi:id="_LvGJayFwEeGAb79IZUV05A" name="Advair-executionBody" covered="_LvGJYSFwEeGAb79IZUV05A" start="_LvGJaSFwEeGAb79IZUV05A" finish="_LvGJbCFwEeGAb79IZUV05A"/>
        <fragment xmi:type="uml:MessageOccurrenceSpecification" xmi:id="_LvGJbCFwEeGAb79IZUV05A" name="Advair-ExecutionFinish" covered="_LvGJYSFwEeGAb79IZUV05A"/>
        <fragment xmi:type="uml:MessageOccurrenceSpecification" xmi:id="_LvGJbSFwEeGAb79IZUV05A" name="Advair-InvocationFinish" covered="_LvGJXyFwEeGAb79IZUV05A"/>
        <fragment xmi:type="uml:MessageOccurrenceSpecification" xmi:id="_LvGJbiFwEeGAb79IZUV05A" name="Prescription-InvocationStart" covered="_LvGJXyFwEeGAb79IZUV05A" message="_LvGJvyFwEeGAb79IZUV05A"/>
        <fragment xmi:type="uml:MessageOccurrenceSpecification" xmi:id="_LvGJbyFwEeGAb79IZUV05A" name="Prescription-ExecutionStart" covered="_LvGJYCFwEeGAb79IZUV05A" event="_LvGKpSFwEeGAb79IZUV05A" message="_LvGJvyFwEeGAb79IZUV05A"/>
        <fragment xmi:type="uml:BehaviorExecutionSpecification" xmi:id="_LvGJcCFwEeGAb79IZUV05A" name="Prescription-invocationBody" covered="_LvGJXyFwEeGAb79IZUV05A" start="_LvGJbiFwEeGAb79IZUV05A" finish="_LvGJcyFwEeGAb79IZUV05A"/>
        <fragment xmi:type="uml:BehaviorExecutionSpecification" xmi:id="_LvGJcSFwEeGAb79IZUV05A" name="Prescription-executionBody" covered="_LvGJYCFwEeGAb79IZUV05A" start="_LvGJbyFwEeGAb79IZUV05A" finish="_LvGJciFwEeGAb79IZUV05A"/>
        <fragment xmi:type="uml:MessageOccurrenceSpecification" xmi:id="_LvGJciFwEeGAb79IZUV05A" name="Prescription-ExecutionFinish" covered="_LvGJYCFwEeGAb79IZUV05A"/>
        <fragment xmi:type="uml:MessageOccurrenceSpecification" xmi:id="_LvGJcyFwEeGAb79IZUV05A" name="Prescription-InvocationFinish" covered="_LvGJXyFwEeGAb79IZUV05A"/>
        <fragment xmi:type="uml:MessageOccurrenceSpecification" xmi:id="_LvGJdCFwEeGAb79IZUV05A" name="Zyrtec-InvocationStart" covered="_LvGJXyFwEeGAb79IZUV05A" message="_LvGJwCFwEeGAb79IZUV05A"/>
        <fragment xmi:type="uml:MessageOccurrenceSpecification" xmi:id="_LvGJdSFwEeGAb79IZUV05A" name="Zyrtec-ExecutionStart" covered="_LvGJYSFwEeGAb79IZUV05A" event="_LvGKsiFwEeGAb79IZUV05A" message="_LvGJwCFwEeGAb79IZUV05A"/>
        <fragment xmi:type="uml:BehaviorExecutionSpecification" xmi:id="_LvGJdiFwEeGAb79IZUV05A" name="Zyrtec-invocationBody" covered="_LvGJXyFwEeGAb79IZUV05A" start="_LvGJdCFwEeGAb79IZUV05A" finish="_LvGJeSFwEeGAb79IZUV05A"/>
        <fragment xmi:type="uml:BehaviorExecutionSpecification" xmi:id="_LvGJdyFwEeGAb79IZUV05A" name="Zyrtec-executionBody" covered="_LvGJYSFwEeGAb79IZUV05A" start="_LvGJdSFwEeGAb79IZUV05A" finish="_LvGJeCFwEeGAb79IZUV05A"/>
        <fragment xmi:type="uml:MessageOccurrenceSpecification" xmi:id="_LvGJeCFwEeGAb79IZUV05A" name="Zyrtec-ExecutionFinish" covered="_LvGJYSFwEeGAb79IZUV05A"/>
        <fragment xmi:type="uml:MessageOccurrenceSpecification" xmi:id="_LvGJeSFwEeGAb79IZUV05A" name="Zyrtec-InvocationFinish" covered="_LvGJXyFwEeGAb79IZUV05A"/>
        <fragment xmi:type="uml:MessageOccurrenceSpecification" xmi:id="_LvGJeiFwEeGAb79IZUV05A" name="Prescription-InvocationStart" covered="_LvGJXyFwEeGAb79IZUV05A" message="_LvGJwiFwEeGAb79IZUV05A"/>
        <fragment xmi:type="uml:MessageOccurrenceSpecification" xmi:id="_LvGJeyFwEeGAb79IZUV05A" name="Prescription-ExecutionStart" covered="_LvGJYCFwEeGAb79IZUV05A" event="_LvGKpSFwEeGAb79IZUV05A" message="_LvGJwiFwEeGAb79IZUV05A"/>
        <fragment xmi:type="uml:BehaviorExecutionSpecification" xmi:id="_LvGJfCFwEeGAb79IZUV05A" name="Prescription-invocationBody" covered="_LvGJXyFwEeGAb79IZUV05A" start="_LvGJeiFwEeGAb79IZUV05A" finish="_LvGJfyFwEeGAb79IZUV05A"/>
        <fragment xmi:type="uml:BehaviorExecutionSpecification" xmi:id="_LvGJfSFwEeGAb79IZUV05A" name="Prescription-executionBody" covered="_LvGJYCFwEeGAb79IZUV05A" start="_LvGJeyFwEeGAb79IZUV05A" finish="_LvGJfiFwEeGAb79IZUV05A"/>
        <fragment xmi:type="uml:MessageOccurrenceSpecification" xmi:id="_LvGJfiFwEeGAb79IZUV05A" name="Prescription-ExecutionFinish" covered="_LvGJYCFwEeGAb79IZUV05A"/>
        <fragment xmi:type="uml:MessageOccurrenceSpecification" xmi:id="_LvGJfyFwEeGAb79IZUV05A" name="Prescription-InvocationFinish" covered="_LvGJXyFwEeGAb79IZUV05A"/>
        <fragment xmi:type="uml:MessageOccurrenceSpecification" xmi:id="_LvGJgCFwEeGAb79IZUV05A" name="Ambien-InvocationStart" covered="_LvGJXyFwEeGAb79IZUV05A" message="_LvGJwyFwEeGAb79IZUV05A"/>
        <fragment xmi:type="uml:MessageOccurrenceSpecification" xmi:id="_LvGJgSFwEeGAb79IZUV05A" name="Ambien-ExecutionStart" covered="_LvGJYSFwEeGAb79IZUV05A" event="_LvGKsyFwEeGAb79IZUV05A" message="_LvGJwyFwEeGAb79IZUV05A"/>
        <fragment xmi:type="uml:BehaviorExecutionSpecification" xmi:id="_LvGJgiFwEeGAb79IZUV05A" name="Ambien-invocationBody" covered="_LvGJXyFwEeGAb79IZUV05A" start="_LvGJgCFwEeGAb79IZUV05A" finish="_LvGJhSFwEeGAb79IZUV05A"/>
        <fragment xmi:type="uml:BehaviorExecutionSpecification" xmi:id="_LvGJgyFwEeGAb79IZUV05A" name="Ambien-executionBody" covered="_LvGJYSFwEeGAb79IZUV05A" start="_LvGJgSFwEeGAb79IZUV05A" finish="_LvGJhCFwEeGAb79IZUV05A"/>
        <fragment xmi:type="uml:MessageOccurrenceSpecification" xmi:id="_LvGJhCFwEeGAb79IZUV05A" name="Ambien-ExecutionFinish" covered="_LvGJYSFwEeGAb79IZUV05A"/>
        <fragment xmi:type="uml:MessageOccurrenceSpecification" xmi:id="_LvGJhSFwEeGAb79IZUV05A" name="Ambien-InvocationFinish" covered="_LvGJXyFwEeGAb79IZUV05A"/>
        <fragment xmi:type="uml:MessageOccurrenceSpecification" xmi:id="_LvGJhiFwEeGAb79IZUV05A" name="Prescription-InvocationStart" covered="_LvGJXyFwEeGAb79IZUV05A" message="_LvGJxSFwEeGAb79IZUV05A"/>
        <fragment xmi:type="uml:MessageOccurrenceSpecification" xmi:id="_LvGJhyFwEeGAb79IZUV05A" name="Prescription-ExecutionStart" covered="_LvGJYCFwEeGAb79IZUV05A" event="_LvGKpSFwEeGAb79IZUV05A" message="_LvGJxSFwEeGAb79IZUV05A"/>
        <fragment xmi:type="uml:BehaviorExecutionSpecification" xmi:id="_LvGJiCFwEeGAb79IZUV05A" name="Prescription-invocationBody" covered="_LvGJXyFwEeGAb79IZUV05A" start="_LvGJhiFwEeGAb79IZUV05A" finish="_LvGJiyFwEeGAb79IZUV05A"/>
        <fragment xmi:type="uml:BehaviorExecutionSpecification" xmi:id="_LvGJiSFwEeGAb79IZUV05A" name="Prescription-executionBody" covered="_LvGJYCFwEeGAb79IZUV05A" start="_LvGJhyFwEeGAb79IZUV05A" finish="_LvGJiiFwEeGAb79IZUV05A"/>
        <fragment xmi:type="uml:MessageOccurrenceSpecification" xmi:id="_LvGJiiFwEeGAb79IZUV05A" name="Prescription-ExecutionFinish" covered="_LvGJYCFwEeGAb79IZUV05A"/>
        <fragment xmi:type="uml:MessageOccurrenceSpecification" xmi:id="_LvGJiyFwEeGAb79IZUV05A" name="Prescription-InvocationFinish" covered="_LvGJXyFwEeGAb79IZUV05A"/>
        <fragment xmi:type="uml:MessageOccurrenceSpecification" xmi:id="_LvGJjCFwEeGAb79IZUV05A" name="Zonisamide-InvocationStart" covered="_LvGJXyFwEeGAb79IZUV05A" message="_LvGJxiFwEeGAb79IZUV05A"/>
        <fragment xmi:type="uml:MessageOccurrenceSpecification" xmi:id="_LvGJjSFwEeGAb79IZUV05A" name="Zonisamide-ExecutionStart" covered="_LvGJYSFwEeGAb79IZUV05A" event="_LvGKtCFwEeGAb79IZUV05A" message="_LvGJxiFwEeGAb79IZUV05A"/>
        <fragment xmi:type="uml:BehaviorExecutionSpecification" xmi:id="_LvGJjiFwEeGAb79IZUV05A" name="Zonisamide-invocationBody" covered="_LvGJXyFwEeGAb79IZUV05A" start="_LvGJjCFwEeGAb79IZUV05A" finish="_LvGJkSFwEeGAb79IZUV05A"/>
        <fragment xmi:type="uml:BehaviorExecutionSpecification" xmi:id="_LvGJjyFwEeGAb79IZUV05A" name="Zonisamide-executionBody" covered="_LvGJYSFwEeGAb79IZUV05A" start="_LvGJjSFwEeGAb79IZUV05A" finish="_LvGJkCFwEeGAb79IZUV05A"/>
        <fragment xmi:type="uml:MessageOccurrenceSpecification" xmi:id="_LvGJkCFwEeGAb79IZUV05A" name="Zonisamide-ExecutionFinish" covered="_LvGJYSFwEeGAb79IZUV05A"/>
        <fragment xmi:type="uml:MessageOccurrenceSpecification" xmi:id="_LvGJkSFwEeGAb79IZUV05A" name="Zonisamide-InvocationFinish" covered="_LvGJXyFwEeGAb79IZUV05A"/>
        <fragment xmi:type="uml:MessageOccurrenceSpecification" xmi:id="_LvGJkiFwEeGAb79IZUV05A" name="Prescription-InvocationStart" covered="_LvGJXyFwEeGAb79IZUV05A" message="_LvGJyCFwEeGAb79IZUV05A"/>
        <fragment xmi:type="uml:MessageOccurrenceSpecification" xmi:id="_LvGJkyFwEeGAb79IZUV05A" name="Prescription-ExecutionStart" covered="_LvGJYCFwEeGAb79IZUV05A" event="_LvGKpSFwEeGAb79IZUV05A" message="_LvGJyCFwEeGAb79IZUV05A"/>
        <fragment xmi:type="uml:BehaviorExecutionSpecification" xmi:id="_LvGJlCFwEeGAb79IZUV05A" name="Prescription-invocationBody" covered="_LvGJXyFwEeGAb79IZUV05A" start="_LvGJkiFwEeGAb79IZUV05A" finish="_LvGJlyFwEeGAb79IZUV05A"/>
        <fragment xmi:type="uml:BehaviorExecutionSpecification" xmi:id="_LvGJlSFwEeGAb79IZUV05A" name="Prescription-executionBody" covered="_LvGJYCFwEeGAb79IZUV05A" start="_LvGJkyFwEeGAb79IZUV05A" finish="_LvGJliFwEeGAb79IZUV05A"/>
        <fragment xmi:type="uml:MessageOccurrenceSpecification" xmi:id="_LvGJliFwEeGAb79IZUV05A" name="Prescription-ExecutionFinish" covered="_LvGJYCFwEeGAb79IZUV05A"/>
        <fragment xmi:type="uml:MessageOccurrenceSpecification" xmi:id="_LvGJlyFwEeGAb79IZUV05A" name="Prescription-InvocationFinish" covered="_LvGJXyFwEeGAb79IZUV05A"/>
        <fragment xmi:type="uml:MessageOccurrenceSpecification" xmi:id="_LvGJmCFwEeGAb79IZUV05A" name="Hydrocodone-InvocationStart" covered="_LvGJXyFwEeGAb79IZUV05A" message="_LvGJySFwEeGAb79IZUV05A"/>
        <fragment xmi:type="uml:MessageOccurrenceSpecification" xmi:id="_LvGJmSFwEeGAb79IZUV05A" name="Hydrocodone-ExecutionStart" covered="_LvGJYSFwEeGAb79IZUV05A" event="_LvGKtSFwEeGAb79IZUV05A" message="_LvGJySFwEeGAb79IZUV05A"/>
        <fragment xmi:type="uml:BehaviorExecutionSpecification" xmi:id="_LvGJmiFwEeGAb79IZUV05A" name="Hydrocodone-invocationBody" covered="_LvGJXyFwEeGAb79IZUV05A" start="_LvGJmCFwEeGAb79IZUV05A" finish="_LvGJnSFwEeGAb79IZUV05A"/>
        <fragment xmi:type="uml:BehaviorExecutionSpecification" xmi:id="_LvGJmyFwEeGAb79IZUV05A" name="Hydrocodone-executionBody" covered="_LvGJYSFwEeGAb79IZUV05A" start="_LvGJmSFwEeGAb79IZUV05A" finish="_LvGJnCFwEeGAb79IZUV05A"/>
        <fragment xmi:type="uml:MessageOccurrenceSpecification" xmi:id="_LvGJnCFwEeGAb79IZUV05A" name="Hydrocodone-ExecutionFinish" covered="_LvGJYSFwEeGAb79IZUV05A"/>
        <fragment xmi:type="uml:MessageOccurrenceSpecification" xmi:id="_LvGJnSFwEeGAb79IZUV05A" name="Hydrocodone-InvocationFinish" covered="_LvGJXyFwEeGAb79IZUV05A"/>
        <fragment xmi:type="uml:MessageOccurrenceSpecification" xmi:id="_LvGJniFwEeGAb79IZUV05A" name="Prescription-InvocationStart" covered="_LvGJXyFwEeGAb79IZUV05A" message="_LvGJyyFwEeGAb79IZUV05A"/>
        <fragment xmi:type="uml:MessageOccurrenceSpecification" xmi:id="_LvGJnyFwEeGAb79IZUV05A" name="Prescription-ExecutionStart" covered="_LvGJYCFwEeGAb79IZUV05A" event="_LvGKpSFwEeGAb79IZUV05A" message="_LvGJyyFwEeGAb79IZUV05A"/>
        <fragment xmi:type="uml:BehaviorExecutionSpecification" xmi:id="_LvGJoCFwEeGAb79IZUV05A" name="Prescription-invocationBody" covered="_LvGJXyFwEeGAb79IZUV05A" start="_LvGJniFwEeGAb79IZUV05A" finish="_LvGJoyFwEeGAb79IZUV05A"/>
        <fragment xmi:type="uml:BehaviorExecutionSpecification" xmi:id="_LvGJoSFwEeGAb79IZUV05A" name="Prescription-executionBody" covered="_LvGJYCFwEeGAb79IZUV05A" start="_LvGJnyFwEeGAb79IZUV05A" finish="_LvGJoiFwEeGAb79IZUV05A"/>
        <fragment xmi:type="uml:MessageOccurrenceSpecification" xmi:id="_LvGJoiFwEeGAb79IZUV05A" name="Prescription-ExecutionFinish" covered="_LvGJYCFwEeGAb79IZUV05A"/>
        <fragment xmi:type="uml:MessageOccurrenceSpecification" xmi:id="_LvGJoyFwEeGAb79IZUV05A" name="Prescription-InvocationFinish" covered="_LvGJXyFwEeGAb79IZUV05A"/>
        <fragment xmi:type="uml:MessageOccurrenceSpecification" xmi:id="_LvGJpCFwEeGAb79IZUV05A" name="Lexapro-InvocationStart" covered="_LvGJXyFwEeGAb79IZUV05A" message="_LvGJzCFwEeGAb79IZUV05A"/>
        <fragment xmi:type="uml:MessageOccurrenceSpecification" xmi:id="_LvGJpSFwEeGAb79IZUV05A" name="Lexapro-ExecutionStart" covered="_LvGJYSFwEeGAb79IZUV05A" event="_LvGKtiFwEeGAb79IZUV05A" message="_LvGJzCFwEeGAb79IZUV05A"/>
        <fragment xmi:type="uml:BehaviorExecutionSpecification" xmi:id="_LvGJpiFwEeGAb79IZUV05A" name="Lexapro-invocationBody" covered="_LvGJXyFwEeGAb79IZUV05A" start="_LvGJpCFwEeGAb79IZUV05A" finish="_LvGJqSFwEeGAb79IZUV05A"/>
        <fragment xmi:type="uml:BehaviorExecutionSpecification" xmi:id="_LvGJpyFwEeGAb79IZUV05A" name="Lexapro-executionBody" covered="_LvGJYSFwEeGAb79IZUV05A" start="_LvGJpSFwEeGAb79IZUV05A" finish="_LvGJqCFwEeGAb79IZUV05A"/>
        <fragment xmi:type="uml:MessageOccurrenceSpecification" xmi:id="_LvGJqCFwEeGAb79IZUV05A" name="Lexapro-ExecutionFinish" covered="_LvGJYSFwEeGAb79IZUV05A"/>
        <fragment xmi:type="uml:MessageOccurrenceSpecification" xmi:id="_LvGJqSFwEeGAb79IZUV05A" name="Lexapro-InvocationFinish" covered="_LvGJXyFwEeGAb79IZUV05A"/>
        <fragment xmi:type="uml:MessageOccurrenceSpecification" xmi:id="_LvGJqiFwEeGAb79IZUV05A" name="Prescription-InvocationStart" covered="_LvGJXyFwEeGAb79IZUV05A" message="_LvGJziFwEeGAb79IZUV05A"/>
        <fragment xmi:type="uml:MessageOccurrenceSpecification" xmi:id="_LvGJqyFwEeGAb79IZUV05A" name="Prescription-ExecutionStart" covered="_LvGJYCFwEeGAb79IZUV05A" event="_LvGKpSFwEeGAb79IZUV05A" message="_LvGJziFwEeGAb79IZUV05A"/>
        <fragment xmi:type="uml:BehaviorExecutionSpecification" xmi:id="_LvGJrCFwEeGAb79IZUV05A" name="Prescription-invocationBody" covered="_LvGJXyFwEeGAb79IZUV05A" start="_LvGJqiFwEeGAb79IZUV05A" finish="_LvGJryFwEeGAb79IZUV05A"/>
        <fragment xmi:type="uml:BehaviorExecutionSpecification" xmi:id="_LvGJrSFwEeGAb79IZUV05A" name="Prescription-executionBody" covered="_LvGJYCFwEeGAb79IZUV05A" start="_LvGJqyFwEeGAb79IZUV05A" finish="_LvGJriFwEeGAb79IZUV05A"/>
        <fragment xmi:type="uml:MessageOccurrenceSpecification" xmi:id="_LvGJriFwEeGAb79IZUV05A" name="Prescription-ExecutionFinish" covered="_LvGJYCFwEeGAb79IZUV05A"/>
        <fragment xmi:type="uml:MessageOccurrenceSpecification" xmi:id="_LvGJryFwEeGAb79IZUV05A" name="Prescription-InvocationFinish" covered="_LvGJXyFwEeGAb79IZUV05A"/>
        <fragment xmi:type="uml:MessageOccurrenceSpecification" xmi:id="_LvGJsCFwEeGAb79IZUV05A" name="Zelnorm-InvocationStart" covered="_LvGJXyFwEeGAb79IZUV05A" message="_LvGJzyFwEeGAb79IZUV05A"/>
        <fragment xmi:type="uml:MessageOccurrenceSpecification" xmi:id="_LvGJsSFwEeGAb79IZUV05A" name="Zelnorm-ExecutionStart" covered="_LvGJYSFwEeGAb79IZUV05A" event="_LvGKtyFwEeGAb79IZUV05A" message="_LvGJzyFwEeGAb79IZUV05A"/>
        <fragment xmi:type="uml:BehaviorExecutionSpecification" xmi:id="_LvGJsiFwEeGAb79IZUV05A" name="Zelnorm-invocationBody" covered="_LvGJXyFwEeGAb79IZUV05A" start="_LvGJsCFwEeGAb79IZUV05A" finish="_LvGJtSFwEeGAb79IZUV05A"/>
        <fragment xmi:type="uml:BehaviorExecutionSpecification" xmi:id="_LvGJsyFwEeGAb79IZUV05A" name="Zelnorm-executionBody" covered="_LvGJYSFwEeGAb79IZUV05A" start="_LvGJsSFwEeGAb79IZUV05A" finish="_LvGJtCFwEeGAb79IZUV05A"/>
        <fragment xmi:type="uml:MessageOccurrenceSpecification" xmi:id="_LvGJtCFwEeGAb79IZUV05A" name="Zelnorm-ExecutionFinish" covered="_LvGJYSFwEeGAb79IZUV05A"/>
        <fragment xmi:type="uml:MessageOccurrenceSpecification" xmi:id="_LvGJtSFwEeGAb79IZUV05A" name="Zelnorm-InvocationFinish" covered="_LvGJXyFwEeGAb79IZUV05A"/>
        <fragment xmi:type="uml:MessageOccurrenceSpecification" xmi:id="_LvGJtiFwEeGAb79IZUV05A" name="Prescription-InvocationStart" covered="_LvGJXyFwEeGAb79IZUV05A" message="_LvGJ0SFwEeGAb79IZUV05A"/>
        <fragment xmi:type="uml:MessageOccurrenceSpecification" xmi:id="_LvGJtyFwEeGAb79IZUV05A" name="Prescription-ExecutionStart" covered="_LvGJYCFwEeGAb79IZUV05A" event="_LvGKpSFwEeGAb79IZUV05A" message="_LvGJ0SFwEeGAb79IZUV05A"/>
        <fragment xmi:type="uml:BehaviorExecutionSpecification" xmi:id="_LvGJuCFwEeGAb79IZUV05A" name="Prescription-invocationBody" covered="_LvGJXyFwEeGAb79IZUV05A" start="_LvGJtiFwEeGAb79IZUV05A" finish="_LvGJuyFwEeGAb79IZUV05A"/>
        <fragment xmi:type="uml:BehaviorExecutionSpecification" xmi:id="_LvGJuSFwEeGAb79IZUV05A" name="Prescription-executionBody" covered="_LvGJYCFwEeGAb79IZUV05A" start="_LvGJtyFwEeGAb79IZUV05A" finish="_LvGJuiFwEeGAb79IZUV05A"/>
        <fragment xmi:type="uml:MessageOccurrenceSpecification" xmi:id="_LvGJuiFwEeGAb79IZUV05A" name="Prescription-ExecutionFinish" covered="_LvGJYCFwEeGAb79IZUV05A"/>
        <fragment xmi:type="uml:MessageOccurrenceSpecification" xmi:id="_LvGJuyFwEeGAb79IZUV05A" name="Prescription-InvocationFinish" covered="_LvGJXyFwEeGAb79IZUV05A"/>
        <message xmi:id="_LvGJvCFwEeGAb79IZUV05A" name="CFS" receiveEvent="_LvGJYyFwEeGAb79IZUV05A" sendEvent="_LvGJYiFwEeGAb79IZUV05A"/>
        <message xmi:id="_LvGJvSFwEeGAb79IZUV05A" name="Advair" receiveEvent="_LvGJaSFwEeGAb79IZUV05A" sendEvent="_LvGJaCFwEeGAb79IZUV05A">
          <argument xmi:type="uml:LiteralInteger" xmi:id="_LvGJviFwEeGAb79IZUV05A" name="since1" type="_LvGKliFwEeGAb79IZUV05A" value="1903"/>
        </message>
        <message xmi:id="_LvGJvyFwEeGAb79IZUV05A" name="Prescription" receiveEvent="_LvGJbyFwEeGAb79IZUV05A" sendEvent="_LvGJbiFwEeGAb79IZUV05A">
          <argument xmi:type="uml:LiteralString" xmi:id="_EXqrwCPPEeG43_nGwu9xNg" name="x1" type="_LvGKmSFwEeGAb79IZUV05A" value="advair"/>
        </message>
        <message xmi:id="_LvGJwCFwEeGAb79IZUV05A" name="Zyrtec" receiveEvent="_LvGJdSFwEeGAb79IZUV05A" sendEvent="_LvGJdCFwEeGAb79IZUV05A">
          <argument xmi:type="uml:LiteralInteger" xmi:id="_LvGJwSFwEeGAb79IZUV05A" name="since2" type="_LvGKliFwEeGAb79IZUV05A" value="1905"/>
        </message>
        <message xmi:id="_LvGJwiFwEeGAb79IZUV05A" name="Prescription" receiveEvent="_LvGJeyFwEeGAb79IZUV05A" sendEvent="_LvGJeiFwEeGAb79IZUV05A">
          <argument xmi:type="uml:LiteralString" xmi:id="_IrG24CPPEeG43_nGwu9xNg" name="x2" type="_LvGKmSFwEeGAb79IZUV05A" value="zyrtec"/>
        </message>
        <message xmi:id="_LvGJwyFwEeGAb79IZUV05A" name="Ambien" receiveEvent="_LvGJgSFwEeGAb79IZUV05A" sendEvent="_LvGJgCFwEeGAb79IZUV05A">
          <argument xmi:type="uml:LiteralInteger" xmi:id="_LvGJxCFwEeGAb79IZUV05A" name="since3" type="_LvGKliFwEeGAb79IZUV05A" value="1907"/>
        </message>
        <message xmi:id="_LvGJxSFwEeGAb79IZUV05A" name="Prescription" receiveEvent="_LvGJhyFwEeGAb79IZUV05A" sendEvent="_LvGJhiFwEeGAb79IZUV05A">
          <argument xmi:type="uml:LiteralString" xmi:id="_M-ohkCPPEeG43_nGwu9xNg" name="x3" type="_LvGKmSFwEeGAb79IZUV05A" value="ambien"/>
        </message>
        <message xmi:id="_LvGJxiFwEeGAb79IZUV05A" name="Zonisamide" receiveEvent="_LvGJjSFwEeGAb79IZUV05A" sendEvent="_LvGJjCFwEeGAb79IZUV05A">
          <argument xmi:type="uml:LiteralInteger" xmi:id="_LvGJxyFwEeGAb79IZUV05A" name="since4" type="_LvGKliFwEeGAb79IZUV05A" value="1908"/>
        </message>
        <message xmi:id="_LvGJyCFwEeGAb79IZUV05A" name="Prescription" receiveEvent="_LvGJkyFwEeGAb79IZUV05A" sendEvent="_LvGJkiFwEeGAb79IZUV05A">
          <argument xmi:type="uml:LiteralString" xmi:id="_SNiPYCPPEeG43_nGwu9xNg" name="x4" type="_LvGKmSFwEeGAb79IZUV05A" value="zonisamide"/>
        </message>
        <message xmi:id="_LvGJySFwEeGAb79IZUV05A" name="Hydrocodone" receiveEvent="_LvGJmSFwEeGAb79IZUV05A" sendEvent="_LvGJmCFwEeGAb79IZUV05A">
          <argument xmi:type="uml:LiteralInteger" xmi:id="_LvGJyiFwEeGAb79IZUV05A" name="since5" type="_LvGKliFwEeGAb79IZUV05A" value="1908"/>
        </message>
        <message xmi:id="_LvGJyyFwEeGAb79IZUV05A" name="Prescription" receiveEvent="_LvGJnyFwEeGAb79IZUV05A" sendEvent="_LvGJniFwEeGAb79IZUV05A">
          <argument xmi:type="uml:LiteralString" xmi:id="_YzDx4CPPEeG43_nGwu9xNg" name="x5" type="_LvGKmSFwEeGAb79IZUV05A" value="hydrocodone"/>
        </message>
        <message xmi:id="_LvGJzCFwEeGAb79IZUV05A" name="Lexapro" receiveEvent="_LvGJpSFwEeGAb79IZUV05A" sendEvent="_LvGJpCFwEeGAb79IZUV05A">
          <argument xmi:type="uml:LiteralInteger" xmi:id="_LvGJzSFwEeGAb79IZUV05A" name="since6" type="_LvGKliFwEeGAb79IZUV05A" value="1908"/>
        </message>
        <message xmi:id="_LvGJziFwEeGAb79IZUV05A" name="Prescription" receiveEvent="_LvGJqyFwEeGAb79IZUV05A" sendEvent="_LvGJqiFwEeGAb79IZUV05A">
          <argument xmi:type="uml:LiteralString" xmi:id="_ddPCACPPEeG43_nGwu9xNg" name="x6" type="_LvGKmSFwEeGAb79IZUV05A" value="lexapro"/>
        </message>
        <message xmi:id="_LvGJzyFwEeGAb79IZUV05A" name="Zelnorm" receiveEvent="_LvGJsSFwEeGAb79IZUV05A" sendEvent="_LvGJsCFwEeGAb79IZUV05A">
          <argument xmi:type="uml:LiteralInteger" xmi:id="_LvGJ0CFwEeGAb79IZUV05A" name="since7" type="_LvGKliFwEeGAb79IZUV05A" value="1908"/>
        </message>
        <message xmi:id="_LvGJ0SFwEeGAb79IZUV05A" name="Prescription" receiveEvent="_LvGJtyFwEeGAb79IZUV05A" sendEvent="_LvGJtiFwEeGAb79IZUV05A">
          <argument xmi:type="uml:LiteralString" xmi:id="_hHSR4CPPEeG43_nGwu9xNg" name="x7" type="_LvGKmSFwEeGAb79IZUV05A" value="zelnorm"/>
        </message>
      </ownedBehavior>
      <ownedBehavior xmi:type="uml:Interaction" xmi:id="_LvGJ0iFwEeGAb79IZUV05A" name="SuggetedTreatment">
        <lifeline xmi:id="_LvGJ0yFwEeGAb79IZUV05A" name="ProfHealme" represents="_LvGKCCFwEeGAb79IZUV05A" coveredBy="_LvGJ1iFwEeGAb79IZUV05A _LvGJ2yFwEeGAb79IZUV05A _LvGJ2CFwEeGAb79IZUV05A _LvGJ3CFwEeGAb79IZUV05A _LvGJ4SFwEeGAb79IZUV05A _LvGJ3iFwEeGAb79IZUV05A _LvGJ4iFwEeGAb79IZUV05A _LvGJ5yFwEeGAb79IZUV05A _LvGJ5CFwEeGAb79IZUV05A _LvGJ6CFwEeGAb79IZUV05A _LvGJ7SFwEeGAb79IZUV05A _LvGJ6iFwEeGAb79IZUV05A _LvGJ7iFwEeGAb79IZUV05A _LvGJ8yFwEeGAb79IZUV05A _LvGJ8CFwEeGAb79IZUV05A _LvGJ9CFwEeGAb79IZUV05A _LvGJ-SFwEeGAb79IZUV05A _LvGJ9iFwEeGAb79IZUV05A _LvGJ-iFwEeGAb79IZUV05A _LvGJ_yFwEeGAb79IZUV05A _LvGJ_CFwEeGAb79IZUV05A"/>
        <lifeline xmi:id="_LvGJ1CFwEeGAb79IZUV05A" name="PatientX" represents="_LvGKCSFwEeGAb79IZUV05A" coveredBy="_LvGJ4yFwEeGAb79IZUV05A _LvGJ5iFwEeGAb79IZUV05A _LvGJ5SFwEeGAb79IZUV05A _LvGJ7yFwEeGAb79IZUV05A _LvGJ8iFwEeGAb79IZUV05A _LvGJ8SFwEeGAb79IZUV05A _LvGJ-yFwEeGAb79IZUV05A _LvGJ_iFwEeGAb79IZUV05A _LvGJ_SFwEeGAb79IZUV05A"/>
        <lifeline xmi:id="_LvGJ1SFwEeGAb79IZUV05A" name="RecordPatientX" represents="_LvGKCiFwEeGAb79IZUV05A" coveredBy="_LvGJ1yFwEeGAb79IZUV05A _LvGJ2iFwEeGAb79IZUV05A _LvGJ2SFwEeGAb79IZUV05A _LvGJ3SFwEeGAb79IZUV05A _LvGJ4CFwEeGAb79IZUV05A _LvGJ3yFwEeGAb79IZUV05A _LvGJ6SFwEeGAb79IZUV05A _LvGJ7CFwEeGAb79IZUV05A _LvGJ6yFwEeGAb79IZUV05A _LvGJ9SFwEeGAb79IZUV05A _LvGJ-CFwEeGAb79IZUV05A _LvGJ9yFwEeGAb79IZUV05A"/>
        <fragment xmi:type="uml:MessageOccurrenceSpecification" xmi:id="_LvGJ1iFwEeGAb79IZUV05A" name="CFS-InvocationStart" covered="_LvGJ0yFwEeGAb79IZUV05A" message="_LvGKACFwEeGAb79IZUV05A"/>
        <fragment xmi:type="uml:MessageOccurrenceSpecification" xmi:id="_LvGJ1yFwEeGAb79IZUV05A" name="CFS-ExecutionStart" covered="_LvGJ1SFwEeGAb79IZUV05A" event="_LvGKlCFwEeGAb79IZUV05A" message="_LvGKACFwEeGAb79IZUV05A"/>
        <fragment xmi:type="uml:BehaviorExecutionSpecification" xmi:id="_LvGJ2CFwEeGAb79IZUV05A" name="CFS-invocationBody" covered="_LvGJ0yFwEeGAb79IZUV05A" start="_LvGJ1iFwEeGAb79IZUV05A" finish="_LvGJ2yFwEeGAb79IZUV05A"/>
        <fragment xmi:type="uml:BehaviorExecutionSpecification" xmi:id="_LvGJ2SFwEeGAb79IZUV05A" name="CFS-executionBody" covered="_LvGJ1SFwEeGAb79IZUV05A" start="_LvGJ1yFwEeGAb79IZUV05A" finish="_LvGJ2iFwEeGAb79IZUV05A"/>
        <fragment xmi:type="uml:MessageOccurrenceSpecification" xmi:id="_LvGJ2iFwEeGAb79IZUV05A" name="CFS-ExecutionFinish" covered="_LvGJ1SFwEeGAb79IZUV05A"/>
        <fragment xmi:type="uml:MessageOccurrenceSpecification" xmi:id="_LvGJ2yFwEeGAb79IZUV05A" name="CFS-InvocationFinish" covered="_LvGJ0yFwEeGAb79IZUV05A"/>
        <fragment xmi:type="uml:MessageOccurrenceSpecification" xmi:id="_LvGJ3CFwEeGAb79IZUV05A" name="Cymbalta-InvocationStart" covered="_LvGJ0yFwEeGAb79IZUV05A" message="_LvGKASFwEeGAb79IZUV05A"/>
        <fragment xmi:type="uml:MessageOccurrenceSpecification" xmi:id="_LvGJ3SFwEeGAb79IZUV05A" name="Cymbalta-ExecutionStart" covered="_LvGJ1SFwEeGAb79IZUV05A" event="_LvGKuCFwEeGAb79IZUV05A" message="_LvGKASFwEeGAb79IZUV05A"/>
        <fragment xmi:type="uml:BehaviorExecutionSpecification" xmi:id="_LvGJ3iFwEeGAb79IZUV05A" name="Cymbalta-invocationBody" covered="_LvGJ0yFwEeGAb79IZUV05A" start="_LvGJ3CFwEeGAb79IZUV05A" finish="_LvGJ4SFwEeGAb79IZUV05A"/>
        <fragment xmi:type="uml:BehaviorExecutionSpecification" xmi:id="_LvGJ3yFwEeGAb79IZUV05A" name="Cymbalta-executionBody" covered="_LvGJ1SFwEeGAb79IZUV05A" start="_LvGJ3SFwEeGAb79IZUV05A" finish="_LvGJ4CFwEeGAb79IZUV05A"/>
        <fragment xmi:type="uml:MessageOccurrenceSpecification" xmi:id="_LvGJ4CFwEeGAb79IZUV05A" name="Cymbalta-ExecutionFinish" covered="_LvGJ1SFwEeGAb79IZUV05A"/>
        <fragment xmi:type="uml:MessageOccurrenceSpecification" xmi:id="_LvGJ4SFwEeGAb79IZUV05A" name="Cymbalta-InvocationFinish" covered="_LvGJ0yFwEeGAb79IZUV05A"/>
        <fragment xmi:type="uml:MessageOccurrenceSpecification" xmi:id="_LvGJ4iFwEeGAb79IZUV05A" name="Prescription-InvocationStart" covered="_LvGJ0yFwEeGAb79IZUV05A" message="_LvGKAiFwEeGAb79IZUV05A"/>
        <fragment xmi:type="uml:MessageOccurrenceSpecification" xmi:id="_LvGJ4yFwEeGAb79IZUV05A" name="Prescription-ExecutionStart" covered="_LvGJ1CFwEeGAb79IZUV05A" event="_LvGKpSFwEeGAb79IZUV05A" message="_LvGKAiFwEeGAb79IZUV05A"/>
        <fragment xmi:type="uml:BehaviorExecutionSpecification" xmi:id="_LvGJ5CFwEeGAb79IZUV05A" name="Prescription-invocationBody" covered="_LvGJ0yFwEeGAb79IZUV05A" start="_LvGJ4iFwEeGAb79IZUV05A" finish="_LvGJ5yFwEeGAb79IZUV05A"/>
        <fragment xmi:type="uml:BehaviorExecutionSpecification" xmi:id="_LvGJ5SFwEeGAb79IZUV05A" name="Prescription-executionBody" covered="_LvGJ1CFwEeGAb79IZUV05A" start="_LvGJ4yFwEeGAb79IZUV05A" finish="_LvGJ5iFwEeGAb79IZUV05A"/>
        <fragment xmi:type="uml:MessageOccurrenceSpecification" xmi:id="_LvGJ5iFwEeGAb79IZUV05A" name="Prescription-ExecutionFinish" covered="_LvGJ1CFwEeGAb79IZUV05A"/>
        <fragment xmi:type="uml:MessageOccurrenceSpecification" xmi:id="_LvGJ5yFwEeGAb79IZUV05A" name="Prescription-InvocationFinish" covered="_LvGJ0yFwEeGAb79IZUV05A"/>
        <fragment xmi:type="uml:MessageOccurrenceSpecification" xmi:id="_LvGJ6CFwEeGAb79IZUV05A" name="Aciphex-InvocationStart" covered="_LvGJ0yFwEeGAb79IZUV05A" message="_LvGKAyFwEeGAb79IZUV05A"/>
        <fragment xmi:type="uml:MessageOccurrenceSpecification" xmi:id="_LvGJ6SFwEeGAb79IZUV05A" name="Aciphex-ExecutionStart" covered="_LvGJ1SFwEeGAb79IZUV05A" event="_LvGKuSFwEeGAb79IZUV05A" message="_LvGKAyFwEeGAb79IZUV05A"/>
        <fragment xmi:type="uml:BehaviorExecutionSpecification" xmi:id="_LvGJ6iFwEeGAb79IZUV05A" name="Aciphex-invocationBody" covered="_LvGJ0yFwEeGAb79IZUV05A" start="_LvGJ6CFwEeGAb79IZUV05A" finish="_LvGJ7SFwEeGAb79IZUV05A"/>
        <fragment xmi:type="uml:BehaviorExecutionSpecification" xmi:id="_LvGJ6yFwEeGAb79IZUV05A" name="Aciphex-executionBody" covered="_LvGJ1SFwEeGAb79IZUV05A" start="_LvGJ6SFwEeGAb79IZUV05A" finish="_LvGJ7CFwEeGAb79IZUV05A"/>
        <fragment xmi:type="uml:MessageOccurrenceSpecification" xmi:id="_LvGJ7CFwEeGAb79IZUV05A" name="Aciphex-ExecutionFinish" covered="_LvGJ1SFwEeGAb79IZUV05A"/>
        <fragment xmi:type="uml:MessageOccurrenceSpecification" xmi:id="_LvGJ7SFwEeGAb79IZUV05A" name="Aciphex-InvocationFinish" covered="_LvGJ0yFwEeGAb79IZUV05A"/>
        <fragment xmi:type="uml:MessageOccurrenceSpecification" xmi:id="_LvGJ7iFwEeGAb79IZUV05A" name="PatientConsideration-InvocationStart" covered="_LvGJ0yFwEeGAb79IZUV05A" message="_LvGKBCFwEeGAb79IZUV05A"/>
        <fragment xmi:type="uml:MessageOccurrenceSpecification" xmi:id="_LvGJ7yFwEeGAb79IZUV05A" name="PatientConsideration-ExecutionStart" covered="_LvGJ1CFwEeGAb79IZUV05A" event="_LvGKuiFwEeGAb79IZUV05A" message="_LvGKBCFwEeGAb79IZUV05A"/>
        <fragment xmi:type="uml:BehaviorExecutionSpecification" xmi:id="_LvGJ8CFwEeGAb79IZUV05A" name="PatientConsideration-invocationBody" covered="_LvGJ0yFwEeGAb79IZUV05A" start="_LvGJ7iFwEeGAb79IZUV05A" finish="_LvGJ8yFwEeGAb79IZUV05A"/>
        <fragment xmi:type="uml:BehaviorExecutionSpecification" xmi:id="_LvGJ8SFwEeGAb79IZUV05A" name="PatientConsideration-executionBody" covered="_LvGJ1CFwEeGAb79IZUV05A" start="_LvGJ7yFwEeGAb79IZUV05A" finish="_LvGJ8iFwEeGAb79IZUV05A"/>
        <fragment xmi:type="uml:MessageOccurrenceSpecification" xmi:id="_LvGJ8iFwEeGAb79IZUV05A" name="PatientConsideration-ExecutionFinish" covered="_LvGJ1CFwEeGAb79IZUV05A"/>
        <fragment xmi:type="uml:MessageOccurrenceSpecification" xmi:id="_LvGJ8yFwEeGAb79IZUV05A" name="PatientConsideration-InvocationFinish" covered="_LvGJ0yFwEeGAb79IZUV05A"/>
        <fragment xmi:type="uml:MessageOccurrenceSpecification" xmi:id="_LvGJ9CFwEeGAb79IZUV05A" name="PhysicalTherapy-InvocationStart" covered="_LvGJ0yFwEeGAb79IZUV05A" message="_LvGKBSFwEeGAb79IZUV05A"/>
        <fragment xmi:type="uml:MessageOccurrenceSpecification" xmi:id="_LvGJ9SFwEeGAb79IZUV05A" name="PhysicalTherapy-ExecutionStart" covered="_LvGJ1SFwEeGAb79IZUV05A" event="_LvGKuyFwEeGAb79IZUV05A" message="_LvGKBSFwEeGAb79IZUV05A"/>
        <fragment xmi:type="uml:BehaviorExecutionSpecification" xmi:id="_LvGJ9iFwEeGAb79IZUV05A" name="PhysicalTherapy-invocationBody" covered="_LvGJ0yFwEeGAb79IZUV05A" start="_LvGJ9CFwEeGAb79IZUV05A" finish="_LvGJ-SFwEeGAb79IZUV05A"/>
        <fragment xmi:type="uml:BehaviorExecutionSpecification" xmi:id="_LvGJ9yFwEeGAb79IZUV05A" name="PhysicalTherapy-executionBody" covered="_LvGJ1SFwEeGAb79IZUV05A" start="_LvGJ9SFwEeGAb79IZUV05A" finish="_LvGJ-CFwEeGAb79IZUV05A"/>
        <fragment xmi:type="uml:MessageOccurrenceSpecification" xmi:id="_LvGJ-CFwEeGAb79IZUV05A" name="PhysicalTherapy-ExecutionFinish" covered="_LvGJ1SFwEeGAb79IZUV05A"/>
        <fragment xmi:type="uml:MessageOccurrenceSpecification" xmi:id="_LvGJ-SFwEeGAb79IZUV05A" name="PhysicalTherapy-InvocationFinish" covered="_LvGJ0yFwEeGAb79IZUV05A"/>
        <fragment xmi:type="uml:MessageOccurrenceSpecification" xmi:id="_LvGJ-iFwEeGAb79IZUV05A" name="PatientConsideration-InvocationStart" covered="_LvGJ0yFwEeGAb79IZUV05A" message="_LvGKBiFwEeGAb79IZUV05A"/>
        <fragment xmi:type="uml:MessageOccurrenceSpecification" xmi:id="_LvGJ-yFwEeGAb79IZUV05A" name="PatientConsideration-ExecutionStart" covered="_LvGJ1CFwEeGAb79IZUV05A" event="_LvGKuiFwEeGAb79IZUV05A" message="_LvGKBiFwEeGAb79IZUV05A"/>
        <fragment xmi:type="uml:BehaviorExecutionSpecification" xmi:id="_LvGJ_CFwEeGAb79IZUV05A" name="PatientConsideration-invocationBody" covered="_LvGJ0yFwEeGAb79IZUV05A" start="_LvGJ-iFwEeGAb79IZUV05A" finish="_LvGJ_yFwEeGAb79IZUV05A"/>
        <fragment xmi:type="uml:BehaviorExecutionSpecification" xmi:id="_LvGJ_SFwEeGAb79IZUV05A" name="PatientConsideration-executionBody" covered="_LvGJ1CFwEeGAb79IZUV05A" start="_LvGJ-yFwEeGAb79IZUV05A" finish="_LvGJ_iFwEeGAb79IZUV05A"/>
        <fragment xmi:type="uml:MessageOccurrenceSpecification" xmi:id="_LvGJ_iFwEeGAb79IZUV05A" name="PatientConsideration-ExecutionFinish" covered="_LvGJ1CFwEeGAb79IZUV05A"/>
        <fragment xmi:type="uml:MessageOccurrenceSpecification" xmi:id="_LvGJ_yFwEeGAb79IZUV05A" name="PatientConsideration-InvocationFinish" covered="_LvGJ0yFwEeGAb79IZUV05A"/>
        <message xmi:id="_LvGKACFwEeGAb79IZUV05A" name="CFS" receiveEvent="_LvGJ1yFwEeGAb79IZUV05A" sendEvent="_LvGJ1iFwEeGAb79IZUV05A"/>
        <message xmi:id="_LvGKASFwEeGAb79IZUV05A" name="Cymbalta" receiveEvent="_LvGJ3SFwEeGAb79IZUV05A" sendEvent="_LvGJ3CFwEeGAb79IZUV05A"/>
        <message xmi:id="_LvGKAiFwEeGAb79IZUV05A" name="Prescription" receiveEvent="_LvGJ4yFwEeGAb79IZUV05A" sendEvent="_LvGJ4iFwEeGAb79IZUV05A">
          <argument xmi:type="uml:LiteralString" xmi:id="_rIgfMCPPEeG43_nGwu9xNg" name="x" type="_LvGKmSFwEeGAb79IZUV05A" value="cymbalta"/>
        </message>
        <message xmi:id="_LvGKAyFwEeGAb79IZUV05A" name="Aciphex" receiveEvent="_LvGJ6SFwEeGAb79IZUV05A" sendEvent="_LvGJ6CFwEeGAb79IZUV05A"/>
        <message xmi:id="_LvGKBCFwEeGAb79IZUV05A" name="PatientConsideration" receiveEvent="_LvGJ7yFwEeGAb79IZUV05A" sendEvent="_LvGJ7iFwEeGAb79IZUV05A"/>
        <message xmi:id="_LvGKBSFwEeGAb79IZUV05A" name="PhysicalTherapy" receiveEvent="_LvGJ9SFwEeGAb79IZUV05A" sendEvent="_LvGJ9CFwEeGAb79IZUV05A"/>
        <message xmi:id="_LvGKBiFwEeGAb79IZUV05A" name="PatientConsideration" receiveEvent="_LvGJ-yFwEeGAb79IZUV05A" sendEvent="_LvGJ-iFwEeGAb79IZUV05A"/>
      </ownedBehavior>
      <ownedAttribute xmi:id="_LvGKByFwEeGAb79IZUV05A" name="User" type="_LvGKCyFwEeGAb79IZUV05A"/>
      <ownedAttribute xmi:id="_LvGKCCFwEeGAb79IZUV05A" name="Doctor" type="_LvGKDCFwEeGAb79IZUV05A"/>
      <ownedAttribute xmi:id="_LvGKCSFwEeGAb79IZUV05A" name="Patient" type="_LvGKESFwEeGAb79IZUV05A"/>
      <ownedAttribute xmi:id="_LvGKCiFwEeGAb79IZUV05A" name="Record" type="_LvGKHSFwEeGAb79IZUV05A"/>
    </packagedElement>
    <packagedElement xmi:type="uml:Actor" xmi:id="_LvGKCyFwEeGAb79IZUV05A" name="User"/>
    <packagedElement xmi:type="uml:Class" xmi:id="_LvGKDCFwEeGAb79IZUV05A" name="Doctor">
      <ownedOperation xmi:id="_LvGKDSFwEeGAb79IZUV05A" name="DoctorPatientInquiry"/>
      <ownedOperation xmi:id="_LvGKDiFwEeGAb79IZUV05A" name="PatientReport"/>
      <ownedOperation xmi:id="_LvGKDyFwEeGAb79IZUV05A" name="NoChange"/>
      <ownedOperation xmi:id="_LvGKECFwEeGAb79IZUV05A" name="ReportNegativeEffect"/>
    </packagedElement>
    <packagedElement xmi:type="uml:Class" xmi:id="_LvGKESFwEeGAb79IZUV05A" name="Patient">
      <ownedOperation xmi:id="_LvGKEiFwEeGAb79IZUV05A" name="ReportCase"/>
      <ownedOperation xmi:id="_LvGKEyFwEeGAb79IZUV05A" name="GeneralPersonalBackground"/>
      <ownedOperation xmi:id="_LvGKFCFwEeGAb79IZUV05A" name="MedicalBackground"/>
      <ownedOperation xmi:id="_LvGKFSFwEeGAb79IZUV05A" name="PsychiatryBackground"/>
      <ownedOperation xmi:id="_LvGKFiFwEeGAb79IZUV05A" name="FatigueBackground"/>
      <ownedOperation xmi:id="_LvGKFyFwEeGAb79IZUV05A" name="Diseases"/>
      <ownedOperation xmi:id="_LvGKGCFwEeGAb79IZUV05A" name="Injuries"/>
      <ownedOperation xmi:id="_LvGKGSFwEeGAb79IZUV05A" name="Surgeries"/>
      <ownedOperation xmi:id="_LvGKGiFwEeGAb79IZUV05A" name="AbnormalResponses"/>
      <ownedOperation xmi:id="_LvGKGyFwEeGAb79IZUV05A" name="Prescription"/>
      <ownedOperation xmi:id="_LvGKHCFwEeGAb79IZUV05A" name="PatientConsideration"/>
      <ownedOperation xmi:id="_s47wcCPOEeG43_nGwu9xNg" name="Prescription">
        <ownedParameter xmi:id="_s47wcSPOEeG43_nGwu9xNg" name="x" type="_LvGKmSFwEeGAb79IZUV05A"/>
      </ownedOperation>
      <ownedOperation xmi:id="_EXqrwSPPEeG43_nGwu9xNg" name="Prescription">
        <ownedParameter xmi:id="_EXrS0CPPEeG43_nGwu9xNg" name="x1" type="_LvGKmSFwEeGAb79IZUV05A"/>
      </ownedOperation>
      <ownedOperation xmi:id="_IrG24SPPEeG43_nGwu9xNg" name="Prescription">
        <ownedParameter xmi:id="_IrG24iPPEeG43_nGwu9xNg" name="x2" type="_LvGKmSFwEeGAb79IZUV05A"/>
      </ownedOperation>
      <ownedOperation xmi:id="_M-pIoCPPEeG43_nGwu9xNg" name="Prescription">
        <ownedParameter xmi:id="_M-pIoSPPEeG43_nGwu9xNg" name="x3" type="_LvGKmSFwEeGAb79IZUV05A"/>
      </ownedOperation>
      <ownedOperation xmi:id="_SNiPYSPPEeG43_nGwu9xNg" name="Prescription">
        <ownedParameter xmi:id="_SNiPYiPPEeG43_nGwu9xNg" name="x4" type="_LvGKmSFwEeGAb79IZUV05A"/>
      </ownedOperation>
      <ownedOperation xmi:id="_YzEY8CPPEeG43_nGwu9xNg" name="Prescription">
        <ownedParameter xmi:id="_YzEY8SPPEeG43_nGwu9xNg" name="x5" type="_LvGKmSFwEeGAb79IZUV05A"/>
      </ownedOperation>
      <ownedOperation xmi:id="_ddPpECPPEeG43_nGwu9xNg" name="Prescription">
        <ownedParameter xmi:id="_ddPpESPPEeG43_nGwu9xNg" name="x6" type="_LvGKmSFwEeGAb79IZUV05A"/>
      </ownedOperation>
      <ownedOperation xmi:id="_hHTgACPPEeG43_nGwu9xNg" name="Prescription">
        <ownedParameter xmi:id="_hHUHECPPEeG43_nGwu9xNg" name="x7" type="_LvGKmSFwEeGAb79IZUV05A"/>
      </ownedOperation>
    </packagedElement>
    <packagedElement xmi:type="uml:Class" xmi:id="_LvGKHSFwEeGAb79IZUV05A" name="Record">
      <ownedOperation xmi:id="_LvGKHiFwEeGAb79IZUV05A" name="CFS"/>
      <ownedOperation xmi:id="_LvGKHyFwEeGAb79IZUV05A" name="setAge">
        <ownedParameter xmi:id="_LvGKICFwEeGAb79IZUV05A" name="age" type="_LvGKliFwEeGAb79IZUV05A"/>
      </ownedOperation>
      <ownedOperation xmi:id="_LvGKISFwEeGAb79IZUV05A" name="setBirthCountry">
        <ownedParameter xmi:id="_LvGKIiFwEeGAb79IZUV05A" name="birthCountry" type="_LvGKmSFwEeGAb79IZUV05A"/>
      </ownedOperation>
      <ownedOperation xmi:id="_LvGKIyFwEeGAb79IZUV05A" name="setMaritalStatus">
        <ownedParameter xmi:id="_LvGKJCFwEeGAb79IZUV05A" name="status" type="_LvGKmSFwEeGAb79IZUV05A"/>
      </ownedOperation>
      <ownedOperation xmi:id="_LvGKJSFwEeGAb79IZUV05A" name="setEducation">
        <ownedParameter xmi:id="_LvGKJiFwEeGAb79IZUV05A" name="education" type="_LvGKmSFwEeGAb79IZUV05A"/>
      </ownedOperation>
      <ownedOperation xmi:id="_LvGKJyFwEeGAb79IZUV05A" name="setChildren">
        <ownedParameter xmi:id="_LvGKKCFwEeGAb79IZUV05A" name="children" type="_LvGKmSFwEeGAb79IZUV05A"/>
      </ownedOperation>
      <ownedOperation xmi:id="_LvGKKSFwEeGAb79IZUV05A" name="ReportFatigueReason">
        <ownedParameter xmi:id="_LvGKKiFwEeGAb79IZUV05A" name="reason1" type="_LvGKmSFwEeGAb79IZUV05A"/>
        <ownedParameter xmi:id="_LvGKKyFwEeGAb79IZUV05A" name="year1" type="_LvGKliFwEeGAb79IZUV05A"/>
      </ownedOperation>
      <ownedOperation xmi:id="_LvGKLCFwEeGAb79IZUV05A" name="ReportFatigueState">
        <ownedParameter xmi:id="_LvGKLSFwEeGAb79IZUV05A" name="state1" type="_LvGKmSFwEeGAb79IZUV05A"/>
        <ownedParameter xmi:id="_LvGKLiFwEeGAb79IZUV05A" name="year2" type="_LvGKliFwEeGAb79IZUV05A"/>
      </ownedOperation>
      <ownedOperation xmi:id="_LvGKLyFwEeGAb79IZUV05A" name="ReportFatigueReason">
        <ownedParameter xmi:id="_LvGKMCFwEeGAb79IZUV05A" name="reason2" type="_LvGKmSFwEeGAb79IZUV05A"/>
        <ownedParameter xmi:id="_LvGKMSFwEeGAb79IZUV05A" name="year3" type="_LvGKliFwEeGAb79IZUV05A"/>
      </ownedOperation>
      <ownedOperation xmi:id="_LvGKMiFwEeGAb79IZUV05A" name="ReportFatigueState">
        <ownedParameter xmi:id="_LvGKMyFwEeGAb79IZUV05A" name="state2" type="_LvGKmSFwEeGAb79IZUV05A"/>
        <ownedParameter xmi:id="_LvGKNCFwEeGAb79IZUV05A" name="year4" type="_LvGKliFwEeGAb79IZUV05A"/>
      </ownedOperation>
      <ownedOperation xmi:id="_LvGKNSFwEeGAb79IZUV05A" name="ReportFatigueReason">
        <ownedParameter xmi:id="_LvGKNiFwEeGAb79IZUV05A" name="reason3" type="_LvGKmSFwEeGAb79IZUV05A"/>
        <ownedParameter xmi:id="_LvGKNyFwEeGAb79IZUV05A" name="year5" type="_LvGKliFwEeGAb79IZUV05A"/>
      </ownedOperation>
      <ownedOperation xmi:id="_LvGKOCFwEeGAb79IZUV05A" name="ReportFatigueState">
        <ownedParameter xmi:id="_LvGKOSFwEeGAb79IZUV05A" name="state3" type="_LvGKmSFwEeGAb79IZUV05A"/>
        <ownedParameter xmi:id="_LvGKOiFwEeGAb79IZUV05A" name="year6" type="_LvGKliFwEeGAb79IZUV05A"/>
      </ownedOperation>
      <ownedOperation xmi:id="_LvGKOyFwEeGAb79IZUV05A" name="Aleve"/>
      <ownedOperation xmi:id="_LvGKPCFwEeGAb79IZUV05A" name="Ineffective"/>
      <ownedOperation xmi:id="_LvGKPSFwEeGAb79IZUV05A" name="Tramadol"/>
      <ownedOperation xmi:id="_LvGKPiFwEeGAb79IZUV05A" name="NegativeEffect">
        <ownedParameter xmi:id="_LvGKPyFwEeGAb79IZUV05A" name="effect1" type="_LvGKmSFwEeGAb79IZUV05A"/>
        <ownedParameter xmi:id="_LvGKQCFwEeGAb79IZUV05A" name="duration1" type="_LvGKliFwEeGAb79IZUV05A"/>
      </ownedOperation>
      <ownedOperation xmi:id="_LvGKQSFwEeGAb79IZUV05A" name="NegativeEffect">
        <ownedParameter xmi:id="_LvGKQiFwEeGAb79IZUV05A" name="effect2" type="_LvGKmSFwEeGAb79IZUV05A"/>
        <ownedParameter xmi:id="_LvGKQyFwEeGAb79IZUV05A" name="duration2" type="_LvGKliFwEeGAb79IZUV05A"/>
      </ownedOperation>
      <ownedOperation xmi:id="_LvGKRCFwEeGAb79IZUV05A" name="ReportEvent">
        <ownedParameter xmi:id="_LvGKRSFwEeGAb79IZUV05A" name="medicine" type="_LvGKmSFwEeGAb79IZUV05A"/>
        <ownedParameter xmi:id="_LvGKRiFwEeGAb79IZUV05A" name="procedure" type="_LvGKmSFwEeGAb79IZUV05A"/>
        <ownedParameter xmi:id="_LvGKRyFwEeGAb79IZUV05A" name="year" type="_LvGKliFwEeGAb79IZUV05A"/>
      </ownedOperation>
      <ownedOperation xmi:id="_LvGKSCFwEeGAb79IZUV05A" name="ReportResponse">
        <ownedParameter xmi:id="_LvGKSSFwEeGAb79IZUV05A" name="response1" type="_LvGKmSFwEeGAb79IZUV05A"/>
      </ownedOperation>
      <ownedOperation xmi:id="_LvGKSiFwEeGAb79IZUV05A" name="ReportResponse">
        <ownedParameter xmi:id="_LvGKSyFwEeGAb79IZUV05A" name="response2" type="_LvGKmSFwEeGAb79IZUV05A"/>
      </ownedOperation>
      <ownedOperation xmi:id="_LvGKTCFwEeGAb79IZUV05A" name="ReportResponse">
        <ownedParameter xmi:id="_LvGKTSFwEeGAb79IZUV05A" name="response3" type="_LvGKmSFwEeGAb79IZUV05A"/>
      </ownedOperation>
      <ownedOperation xmi:id="_LvGKTiFwEeGAb79IZUV05A" name="ReportCondition">
        <ownedParameter xmi:id="_LvGKTyFwEeGAb79IZUV05A" name="condition2" type="_LvGKmSFwEeGAb79IZUV05A"/>
        <ownedParameter xmi:id="_LvGKUCFwEeGAb79IZUV05A" name="year2" type="_LvGKliFwEeGAb79IZUV05A"/>
      </ownedOperation>
      <ownedOperation xmi:id="_LvGKUSFwEeGAb79IZUV05A" name="ReportCondition">
        <ownedParameter xmi:id="_LvGKUiFwEeGAb79IZUV05A" name="condition4" type="_LvGKmSFwEeGAb79IZUV05A"/>
        <ownedParameter xmi:id="_LvGKUyFwEeGAb79IZUV05A" name="year4" type="_LvGKliFwEeGAb79IZUV05A"/>
      </ownedOperation>
      <ownedOperation xmi:id="_LvGKVCFwEeGAb79IZUV05A" name="ReportCondition">
        <ownedParameter xmi:id="_LvGKVSFwEeGAb79IZUV05A" name="condition6" type="_LvGKmSFwEeGAb79IZUV05A"/>
        <ownedParameter xmi:id="_LvGKViFwEeGAb79IZUV05A" name="year6" type="_LvGKliFwEeGAb79IZUV05A"/>
      </ownedOperation>
      <ownedOperation xmi:id="_LvGKVyFwEeGAb79IZUV05A" name="ReportCase">
        <ownedParameter xmi:id="_LvGKWCFwEeGAb79IZUV05A" name="injury2" type="_LvGKmSFwEeGAb79IZUV05A"/>
        <ownedParameter xmi:id="_LvGKWSFwEeGAb79IZUV05A" name="age2" type="_LvGKliFwEeGAb79IZUV05A"/>
      </ownedOperation>
      <ownedOperation xmi:id="_LvGKWiFwEeGAb79IZUV05A" name="ReportInjury">
        <ownedParameter xmi:id="_LvGKWyFwEeGAb79IZUV05A" name="injury4" type="_LvGKmSFwEeGAb79IZUV05A"/>
        <ownedParameter xmi:id="_LvGKXCFwEeGAb79IZUV05A" name="age4" type="_LvGKliFwEeGAb79IZUV05A"/>
      </ownedOperation>
      <ownedOperation xmi:id="_LvGKXSFwEeGAb79IZUV05A" name="ReportInjury">
        <ownedParameter xmi:id="_LvGKXiFwEeGAb79IZUV05A" name="effect2" type="_LvGKmSFwEeGAb79IZUV05A"/>
        <ownedParameter xmi:id="_LvGKXyFwEeGAb79IZUV05A" name="durationInWeeks2" type="_LvGKliFwEeGAb79IZUV05A"/>
      </ownedOperation>
      <ownedOperation xmi:id="_LvGKYCFwEeGAb79IZUV05A" name="NegativeEffect">
        <ownedParameter xmi:id="_LvGKYSFwEeGAb79IZUV05A" name="effect4" type="_LvGKmSFwEeGAb79IZUV05A"/>
        <ownedParameter xmi:id="_LvGKYiFwEeGAb79IZUV05A" name="durationInWeeks4" type="_LvGKliFwEeGAb79IZUV05A"/>
      </ownedOperation>
      <ownedOperation xmi:id="_LvGKYyFwEeGAb79IZUV05A" name="ReportCase">
        <ownedParameter xmi:id="_LvGKZCFwEeGAb79IZUV05A" name="injury7" type="_LvGKmSFwEeGAb79IZUV05A"/>
        <ownedParameter xmi:id="_LvGKZSFwEeGAb79IZUV05A" name="age7" type="_LvGKliFwEeGAb79IZUV05A"/>
      </ownedOperation>
      <ownedOperation xmi:id="_LvGKZiFwEeGAb79IZUV05A" name="ReportInjury">
        <ownedParameter xmi:id="_LvGKZyFwEeGAb79IZUV05A" name="injury6" type="_LvGKmSFwEeGAb79IZUV05A"/>
        <ownedParameter xmi:id="_LvGKaCFwEeGAb79IZUV05A" name="age6" type="_LvGKliFwEeGAb79IZUV05A"/>
      </ownedOperation>
      <ownedOperation xmi:id="_LvGKaSFwEeGAb79IZUV05A" name="NegativeEffect">
        <ownedParameter xmi:id="_LvGKaiFwEeGAb79IZUV05A" name="effect6" type="_LvGKmSFwEeGAb79IZUV05A"/>
        <ownedParameter xmi:id="_LvGKayFwEeGAb79IZUV05A" name="durationInWeeks6" type="_LvGKliFwEeGAb79IZUV05A"/>
      </ownedOperation>
      <ownedOperation xmi:id="_LvGKbCFwEeGAb79IZUV05A" name="NegativeEffect">
        <ownedParameter xmi:id="_LvGKbSFwEeGAb79IZUV05A" name="effect8" type="_LvGKmSFwEeGAb79IZUV05A"/>
        <ownedParameter xmi:id="_LvGKbiFwEeGAb79IZUV05A" name="durationInWeeks8" type="_LvGKliFwEeGAb79IZUV05A"/>
      </ownedOperation>
      <ownedOperation xmi:id="_LvGKbyFwEeGAb79IZUV05A" name="Disease">
        <ownedParameter xmi:id="_LvGKcCFwEeGAb79IZUV05A" name="type2" type="_LvGKmSFwEeGAb79IZUV05A"/>
        <ownedParameter xmi:id="_LvGKcSFwEeGAb79IZUV05A" name="age2" type="_LvGKliFwEeGAb79IZUV05A"/>
        <ownedParameter xmi:id="_LvGKciFwEeGAb79IZUV05A" name="durationInWeeks2" type="_LvGKliFwEeGAb79IZUV05A"/>
      </ownedOperation>
      <ownedOperation xmi:id="_LvGKcyFwEeGAb79IZUV05A" name="Disease">
        <ownedParameter xmi:id="_LvGKdCFwEeGAb79IZUV05A" name="type4" type="_LvGKmSFwEeGAb79IZUV05A"/>
        <ownedParameter xmi:id="_LvGKdSFwEeGAb79IZUV05A" name="age4" type="_LvGKliFwEeGAb79IZUV05A"/>
        <ownedParameter xmi:id="_LvGKdiFwEeGAb79IZUV05A" name="durationInWeeks4" type="_LvGKliFwEeGAb79IZUV05A"/>
      </ownedOperation>
      <ownedOperation xmi:id="_LvGKdyFwEeGAb79IZUV05A" name="ReportSurgery">
        <ownedParameter xmi:id="_LvGKeCFwEeGAb79IZUV05A" name="type2" type="_LvGKmSFwEeGAb79IZUV05A"/>
        <ownedParameter xmi:id="_LvGKeSFwEeGAb79IZUV05A" name="year2" type="_LvGKliFwEeGAb79IZUV05A"/>
      </ownedOperation>
      <ownedOperation xmi:id="_LvGKeiFwEeGAb79IZUV05A" name="ReportSurgery">
        <ownedParameter xmi:id="_LvGKeyFwEeGAb79IZUV05A" name="type4" type="_LvGKmSFwEeGAb79IZUV05A"/>
        <ownedParameter xmi:id="_LvGKfCFwEeGAb79IZUV05A" name="year4" type="_LvGKliFwEeGAb79IZUV05A"/>
      </ownedOperation>
      <ownedOperation xmi:id="_LvGKfSFwEeGAb79IZUV05A" name="Advair">
        <ownedParameter xmi:id="_LvGKfiFwEeGAb79IZUV05A" name="since1" type="_LvGKliFwEeGAb79IZUV05A"/>
      </ownedOperation>
      <ownedOperation xmi:id="_LvGKfyFwEeGAb79IZUV05A" name="Zyrtec">
        <ownedParameter xmi:id="_LvGKgCFwEeGAb79IZUV05A" name="since2" type="_LvGKliFwEeGAb79IZUV05A"/>
      </ownedOperation>
      <ownedOperation xmi:id="_LvGKgSFwEeGAb79IZUV05A" name="Ambien">
        <ownedParameter xmi:id="_LvGKgiFwEeGAb79IZUV05A" name="since3" type="_LvGKliFwEeGAb79IZUV05A"/>
      </ownedOperation>
      <ownedOperation xmi:id="_LvGKgyFwEeGAb79IZUV05A" name="Zonisamide">
        <ownedParameter xmi:id="_LvGKhCFwEeGAb79IZUV05A" name="since4" type="_LvGKliFwEeGAb79IZUV05A"/>
      </ownedOperation>
      <ownedOperation xmi:id="_LvGKhSFwEeGAb79IZUV05A" name="Hydrocodone">
        <ownedParameter xmi:id="_LvGKhiFwEeGAb79IZUV05A" name="since5" type="_LvGKliFwEeGAb79IZUV05A"/>
      </ownedOperation>
      <ownedOperation xmi:id="_LvGKhyFwEeGAb79IZUV05A" name="Lexapro">
        <ownedParameter xmi:id="_LvGKiCFwEeGAb79IZUV05A" name="since6" type="_LvGKliFwEeGAb79IZUV05A"/>
      </ownedOperation>
      <ownedOperation xmi:id="_LvGKiSFwEeGAb79IZUV05A" name="Zelnorm">
        <ownedParameter xmi:id="_LvGKiiFwEeGAb79IZUV05A" name="since7" type="_LvGKliFwEeGAb79IZUV05A"/>
      </ownedOperation>
      <ownedOperation xmi:id="_LvGKiyFwEeGAb79IZUV05A" name="Cymbalta"/>
      <ownedOperation xmi:id="_LvGKjCFwEeGAb79IZUV05A" name="Aciphex"/>
      <ownedOperation xmi:id="_LvGKjSFwEeGAb79IZUV05A" name="PhysicalTherapy"/>
      <ownedOperation xmi:id="_FsspYCF8EeGBhvFwX834og" name="ReportCause">
        <ownedParameter xmi:id="_FsspYSF8EeGBhvFwX834og" name="medicine" type="_LvGKmSFwEeGAb79IZUV05A"/>
        <ownedParameter xmi:id="_FsspYiF8EeGBhvFwX834og" name="procedure" type="_LvGKmSFwEeGAb79IZUV05A"/>
        <ownedParameter xmi:id="_FstQcCF8EeGBhvFwX834og" name="year" type="_LvGKliFwEeGAb79IZUV05A"/>
      </ownedOperation>
    </packagedElement>
    <packagedElement xmi:type="uml:ReceiveOperationEvent" xmi:id="_LvGKjiFwEeGAb79IZUV05A" name="ReportCase" operation="_LvGKYyFwEeGAb79IZUV05A"/>
    <packagedElement xmi:type="uml:ReceiveOperationEvent" xmi:id="_LvGKjyFwEeGAb79IZUV05A" name="DoctorPatientInquiry" operation="_LvGKDSFwEeGAb79IZUV05A"/>
    <packagedElement xmi:type="uml:ReceiveOperationEvent" xmi:id="_LvGKkCFwEeGAb79IZUV05A" name="GeneralPersonalBackground" operation="_LvGKEyFwEeGAb79IZUV05A"/>
    <packagedElement xmi:type="uml:ReceiveOperationEvent" xmi:id="_LvGKkSFwEeGAb79IZUV05A" name="MedicalBackground" operation="_LvGKFCFwEeGAb79IZUV05A"/>
    <packagedElement xmi:type="uml:ReceiveOperationEvent" xmi:id="_LvGKkiFwEeGAb79IZUV05A" name="PsychiatryBackground" operation="_LvGKFSFwEeGAb79IZUV05A"/>
    <packagedElement xmi:type="uml:ReceiveOperationEvent" xmi:id="_LvGKkyFwEeGAb79IZUV05A" name="FatigueBackground" operation="_LvGKFiFwEeGAb79IZUV05A"/>
    <packagedElement xmi:type="uml:ReceiveOperationEvent" xmi:id="_LvGKlCFwEeGAb79IZUV05A" name="CFS" operation="_LvGKHiFwEeGAb79IZUV05A"/>
    <packagedElement xmi:type="uml:ReceiveOperationEvent" xmi:id="_LvGKlSFwEeGAb79IZUV05A" name="PatientReport" operation="_LvGKDiFwEeGAb79IZUV05A"/>
    <packagedElement xmi:type="uml:Class" xmi:id="_LvGKliFwEeGAb79IZUV05A" name="int"/>
    <packagedElement xmi:type="uml:Class" xmi:id="_LvGKlyFwEeGAb79IZUV05A" name="void"/>
    <packagedElement xmi:type="uml:ReceiveOperationEvent" xmi:id="_LvGKmCFwEeGAb79IZUV05A" name="setAge" operation="_LvGKHyFwEeGAb79IZUV05A"/>
    <packagedElement xmi:type="uml:Class" xmi:id="_LvGKmSFwEeGAb79IZUV05A" name="String"/>
    <packagedElement xmi:type="uml:ReceiveOperationEvent" xmi:id="_LvGKmiFwEeGAb79IZUV05A" name="setBirthCountry" operation="_LvGKISFwEeGAb79IZUV05A"/>
    <packagedElement xmi:type="uml:ReceiveOperationEvent" xmi:id="_LvGKmyFwEeGAb79IZUV05A" name="setMaritalStatus" operation="_LvGKIyFwEeGAb79IZUV05A"/>
    <packagedElement xmi:type="uml:ReceiveOperationEvent" xmi:id="_LvGKnCFwEeGAb79IZUV05A" name="setEducation" operation="_LvGKJSFwEeGAb79IZUV05A"/>
    <packagedElement xmi:type="uml:ReceiveOperationEvent" xmi:id="_LvGKnSFwEeGAb79IZUV05A" name="setChildren" operation="_LvGKJyFwEeGAb79IZUV05A"/>
    <packagedElement xmi:type="uml:ReceiveOperationEvent" xmi:id="_LvGKniFwEeGAb79IZUV05A" name="Diseases" operation="_LvGKFyFwEeGAb79IZUV05A"/>
    <packagedElement xmi:type="uml:ReceiveOperationEvent" xmi:id="_LvGKnyFwEeGAb79IZUV05A" name="Injuries" operation="_LvGKGCFwEeGAb79IZUV05A"/>
    <packagedElement xmi:type="uml:ReceiveOperationEvent" xmi:id="_LvGKoCFwEeGAb79IZUV05A" name="Surgeries" operation="_LvGKGSFwEeGAb79IZUV05A"/>
    <packagedElement xmi:type="uml:ReceiveOperationEvent" xmi:id="_LvGKoSFwEeGAb79IZUV05A" name="AbnormalResponses" operation="_LvGKGiFwEeGAb79IZUV05A"/>
    <packagedElement xmi:type="uml:ReceiveOperationEvent" xmi:id="_LvGKoiFwEeGAb79IZUV05A" name="ReportFatigueReason" operation="_LvGKNSFwEeGAb79IZUV05A"/>
    <packagedElement xmi:type="uml:ReceiveOperationEvent" xmi:id="_LvGKoyFwEeGAb79IZUV05A" name="ReportFatigueState" operation="_LvGKOCFwEeGAb79IZUV05A"/>
    <packagedElement xmi:type="uml:ReceiveOperationEvent" xmi:id="_LvGKpCFwEeGAb79IZUV05A" name="Aleve" operation="_LvGKOyFwEeGAb79IZUV05A"/>
    <packagedElement xmi:type="uml:ReceiveOperationEvent" xmi:id="_LvGKpSFwEeGAb79IZUV05A" name="Prescription" operation="_s47wcCPOEeG43_nGwu9xNg"/>
    <packagedElement xmi:type="uml:ReceiveOperationEvent" xmi:id="_LvGKpiFwEeGAb79IZUV05A" name="NoChange" operation="_LvGKDyFwEeGAb79IZUV05A"/>
    <packagedElement xmi:type="uml:ReceiveOperationEvent" xmi:id="_LvGKpyFwEeGAb79IZUV05A" name="Ineffective" operation="_LvGKPCFwEeGAb79IZUV05A"/>
    <packagedElement xmi:type="uml:ReceiveOperationEvent" xmi:id="_LvGKqCFwEeGAb79IZUV05A" name="Tramadol" operation="_LvGKPSFwEeGAb79IZUV05A"/>
    <packagedElement xmi:type="uml:ReceiveOperationEvent" xmi:id="_LvGKqSFwEeGAb79IZUV05A" name="ReportNegativeEffect" operation="_LvGKECFwEeGAb79IZUV05A"/>
    <packagedElement xmi:type="uml:ReceiveOperationEvent" xmi:id="_LvGKqiFwEeGAb79IZUV05A" name="NegativeEffect" operation="_LvGKbCFwEeGAb79IZUV05A"/>
    <packagedElement xmi:type="uml:ReceiveOperationEvent" xmi:id="_LvGKqyFwEeGAb79IZUV05A" name="ReportEvent" operation="_LvGKRCFwEeGAb79IZUV05A"/>
    <packagedElement xmi:type="uml:ReceiveOperationEvent" xmi:id="_LvGKrCFwEeGAb79IZUV05A" name="ReportResponse" operation="_LvGKTCFwEeGAb79IZUV05A"/>
    <packagedElement xmi:type="uml:ReceiveOperationEvent" xmi:id="_LvGKrSFwEeGAb79IZUV05A" name="ReportCondition" operation="_LvGKVCFwEeGAb79IZUV05A"/>
    <packagedElement xmi:type="uml:ReceiveOperationEvent" xmi:id="_LvGKriFwEeGAb79IZUV05A" name="ReportInjury" operation="_LvGKZiFwEeGAb79IZUV05A"/>
    <packagedElement xmi:type="uml:ReceiveOperationEvent" xmi:id="_LvGKryFwEeGAb79IZUV05A" name="Disease" operation="_LvGKcyFwEeGAb79IZUV05A"/>
    <packagedElement xmi:type="uml:ReceiveOperationEvent" xmi:id="_LvGKsCFwEeGAb79IZUV05A" name="ReportSurgery" operation="_LvGKeiFwEeGAb79IZUV05A"/>
    <packagedElement xmi:type="uml:ReceiveOperationEvent" xmi:id="_LvGKsSFwEeGAb79IZUV05A" name="Advair" operation="_LvGKfSFwEeGAb79IZUV05A"/>
    <packagedElement xmi:type="uml:ReceiveOperationEvent" xmi:id="_LvGKsiFwEeGAb79IZUV05A" name="Zyrtec" operation="_LvGKfyFwEeGAb79IZUV05A"/>
    <packagedElement xmi:type="uml:ReceiveOperationEvent" xmi:id="_LvGKsyFwEeGAb79IZUV05A" name="Ambien" operation="_LvGKgSFwEeGAb79IZUV05A"/>
    <packagedElement xmi:type="uml:ReceiveOperationEvent" xmi:id="_LvGKtCFwEeGAb79IZUV05A" name="Zonisamide" operation="_LvGKgyFwEeGAb79IZUV05A"/>
    <packagedElement xmi:type="uml:ReceiveOperationEvent" xmi:id="_LvGKtSFwEeGAb79IZUV05A" name="Hydrocodone" operation="_LvGKhSFwEeGAb79IZUV05A"/>
    <packagedElement xmi:type="uml:ReceiveOperationEvent" xmi:id="_LvGKtiFwEeGAb79IZUV05A" name="Lexapro" operation="_LvGKhyFwEeGAb79IZUV05A"/>
    <packagedElement xmi:type="uml:ReceiveOperationEvent" xmi:id="_LvGKtyFwEeGAb79IZUV05A" name="Zelnorm" operation="_LvGKiSFwEeGAb79IZUV05A"/>
    <packagedElement xmi:type="uml:ReceiveOperationEvent" xmi:id="_LvGKuCFwEeGAb79IZUV05A" name="Cymbalta" operation="_LvGKiyFwEeGAb79IZUV05A"/>
    <packagedElement xmi:type="uml:ReceiveOperationEvent" xmi:id="_LvGKuSFwEeGAb79IZUV05A" name="Aciphex" operation="_LvGKjCFwEeGAb79IZUV05A"/>
    <packagedElement xmi:type="uml:ReceiveOperationEvent" xmi:id="_LvGKuiFwEeGAb79IZUV05A" name="PatientConsideration" operation="_LvGKHCFwEeGAb79IZUV05A"/>
    <packagedElement xmi:type="uml:ReceiveOperationEvent" xmi:id="_LvGKuyFwEeGAb79IZUV05A" name="PhysicalTherapy" operation="_LvGKjSFwEeGAb79IZUV05A"/>
    <packagedElement xmi:type="uml:ReceiveOperationEvent" xmi:id="_FstQcSF8EeGBhvFwX834og" name="ReportCause" operation="_FsspYCF8EeGBhvFwX834og"/>
    <profileApplication xmi:id="_LvGKvCFwEeGAb79IZUV05A">
      <eAnnotations xmi:id="_LvGKvSFwEeGAb79IZUV05A" source="http://www.eclipse.org/uml2/2.0.0/UML">
        <references xmi:type="ecore:EPackage" href="platform:/playgoResource/resources/profiles/LSC.profile.uml#_2Txzko_jEd-kj91WqGzIRA"/>
      </eAnnotations>
      <appliedProfile href="platform:/playgoResource/resources/profiles/LSC.profile.uml#_hLM_4Cw6EeC4aLgxc34sSg"/>
    </profileApplication>
  </uml:Model>
  <LSC:Interaction xmi:id="_LvGKviFwEeGAb79IZUV05A" base_Interaction="_LvGHIiFwEeGAb79IZUV05A" Mode="Universal"/>
  <LSC:Lifeline xmi:id="_LvGKvyFwEeGAb79IZUV05A" base_Lifeline="_LvGHIyFwEeGAb79IZUV05A" PolymorphicScope="Deep" Binding="Static" Type="User"/>
  <LSC:Lifeline xmi:id="_LvGKwCFwEeGAb79IZUV05A" base_Lifeline="_LvGHJCFwEeGAb79IZUV05A" PolymorphicScope="Deep" Binding="Static"/>
  <LSC:Lifeline xmi:id="_LvGKwSFwEeGAb79IZUV05A" base_Lifeline="_LvGHJSFwEeGAb79IZUV05A" PolymorphicScope="Deep"/>
  <LSC:Lifeline xmi:id="_LvGKwiFwEeGAb79IZUV05A" base_Lifeline="_LvGHJiFwEeGAb79IZUV05A" PolymorphicScope="Deep" Binding="Static"/>
  <LSC:MessageOccurrenceSpecification xmi:id="_LvGKwyFwEeGAb79IZUV05A" base_MessageOccurrenceSpecification="_LvGHJyFwEeGAb79IZUV05A"/>
  <LSC:MessageOccurrenceSpecification xmi:id="_LvGKxCFwEeGAb79IZUV05A" base_MessageOccurrenceSpecification="_LvGHKCFwEeGAb79IZUV05A"/>
  <LSC:MessageOccurrenceSpecification xmi:id="_LvGKxSFwEeGAb79IZUV05A" base_MessageOccurrenceSpecification="_LvGHKyFwEeGAb79IZUV05A"/>
  <LSC:MessageOccurrenceSpecification xmi:id="_LvGKxiFwEeGAb79IZUV05A" base_MessageOccurrenceSpecification="_LvGHLCFwEeGAb79IZUV05A"/>
  <LSC:MessageOccurrenceSpecification xmi:id="_LvGKxyFwEeGAb79IZUV05A" base_MessageOccurrenceSpecification="_LvGHLSFwEeGAb79IZUV05A" Temperature="Hot"/>
  <LSC:MessageOccurrenceSpecification xmi:id="_LvGKyCFwEeGAb79IZUV05A" base_MessageOccurrenceSpecification="_LvGHLiFwEeGAb79IZUV05A" Temperature="Hot"/>
  <LSC:MessageOccurrenceSpecification xmi:id="_LvGKySFwEeGAb79IZUV05A" base_MessageOccurrenceSpecification="_LvGHMSFwEeGAb79IZUV05A"/>
  <LSC:MessageOccurrenceSpecification xmi:id="_LvGKyiFwEeGAb79IZUV05A" base_MessageOccurrenceSpecification="_LvGHMiFwEeGAb79IZUV05A"/>
  <LSC:MessageOccurrenceSpecification xmi:id="_LvGKyyFwEeGAb79IZUV05A" base_MessageOccurrenceSpecification="_LvGHMyFwEeGAb79IZUV05A" Temperature="Hot"/>
  <LSC:MessageOccurrenceSpecification xmi:id="_LvGKzCFwEeGAb79IZUV05A" base_MessageOccurrenceSpecification="_LvGHNCFwEeGAb79IZUV05A" Temperature="Hot"/>
  <LSC:MessageOccurrenceSpecification xmi:id="_LvGKzSFwEeGAb79IZUV05A" base_MessageOccurrenceSpecification="_LvGHNyFwEeGAb79IZUV05A"/>
  <LSC:MessageOccurrenceSpecification xmi:id="_LvGKziFwEeGAb79IZUV05A" base_MessageOccurrenceSpecification="_LvGHOCFwEeGAb79IZUV05A"/>
  <LSC:MessageOccurrenceSpecification xmi:id="_LvGKzyFwEeGAb79IZUV05A" base_MessageOccurrenceSpecification="_LvGHOSFwEeGAb79IZUV05A" Temperature="Hot"/>
  <LSC:MessageOccurrenceSpecification xmi:id="_LvGK0CFwEeGAb79IZUV05A" base_MessageOccurrenceSpecification="_LvGHOiFwEeGAb79IZUV05A" Temperature="Hot"/>
  <LSC:MessageOccurrenceSpecification xmi:id="_LvGK0SFwEeGAb79IZUV05A" base_MessageOccurrenceSpecification="_LvGHPSFwEeGAb79IZUV05A"/>
  <LSC:MessageOccurrenceSpecification xmi:id="_LvGK0iFwEeGAb79IZUV05A" base_MessageOccurrenceSpecification="_LvGHPiFwEeGAb79IZUV05A"/>
  <LSC:MessageOccurrenceSpecification xmi:id="_LvGK0yFwEeGAb79IZUV05A" base_MessageOccurrenceSpecification="_LvGHPyFwEeGAb79IZUV05A" Temperature="Hot"/>
  <LSC:MessageOccurrenceSpecification xmi:id="_LvGK1CFwEeGAb79IZUV05A" base_MessageOccurrenceSpecification="_LvGHQCFwEeGAb79IZUV05A" Temperature="Hot"/>
  <LSC:MessageOccurrenceSpecification xmi:id="_LvGK1SFwEeGAb79IZUV05A" base_MessageOccurrenceSpecification="_LvGHQyFwEeGAb79IZUV05A"/>
  <LSC:MessageOccurrenceSpecification xmi:id="_LvGK1iFwEeGAb79IZUV05A" base_MessageOccurrenceSpecification="_LvGHRCFwEeGAb79IZUV05A"/>
  <LSC:MessageOccurrenceSpecification xmi:id="_LvGK1yFwEeGAb79IZUV05A" base_MessageOccurrenceSpecification="_LvGHRSFwEeGAb79IZUV05A" Temperature="Hot"/>
  <LSC:MessageOccurrenceSpecification xmi:id="_LvGK2CFwEeGAb79IZUV05A" base_MessageOccurrenceSpecification="_LvGHRiFwEeGAb79IZUV05A" Temperature="Hot"/>
  <LSC:MessageOccurrenceSpecification xmi:id="_LvGK2SFwEeGAb79IZUV05A" base_MessageOccurrenceSpecification="_LvGHSSFwEeGAb79IZUV05A"/>
  <LSC:MessageOccurrenceSpecification xmi:id="_LvGK2iFwEeGAb79IZUV05A" base_MessageOccurrenceSpecification="_LvGHSiFwEeGAb79IZUV05A"/>
  <LSC:MessageOccurrenceSpecification xmi:id="_LvGK2yFwEeGAb79IZUV05A" base_MessageOccurrenceSpecification="_LvGHSyFwEeGAb79IZUV05A" Temperature="Hot"/>
  <LSC:MessageOccurrenceSpecification xmi:id="_LvGK3CFwEeGAb79IZUV05A" base_MessageOccurrenceSpecification="_LvGHTCFwEeGAb79IZUV05A" Temperature="Hot"/>
  <LSC:MessageOccurrenceSpecification xmi:id="_LvGK3SFwEeGAb79IZUV05A" base_MessageOccurrenceSpecification="_LvGHTyFwEeGAb79IZUV05A"/>
  <LSC:MessageOccurrenceSpecification xmi:id="_LvGK3iFwEeGAb79IZUV05A" base_MessageOccurrenceSpecification="_LvGHUCFwEeGAb79IZUV05A"/>
  <LSC:Message xmi:id="_LvGK3yFwEeGAb79IZUV05A" base_Message="_LvGHUSFwEeGAb79IZUV05A" ActionOnProperty="None"/>
  <LSC:Message xmi:id="_LvGK4CFwEeGAb79IZUV05A" base_Message="_LvGHUiFwEeGAb79IZUV05A" ActionOnProperty="None" Temperature="Hot" Execution="Execute"/>
  <LSC:Message xmi:id="_LvGK4SFwEeGAb79IZUV05A" base_Message="_LvGHUyFwEeGAb79IZUV05A" ActionOnProperty="None" Temperature="Hot" Execution="Execute"/>
  <LSC:Message xmi:id="_LvGK4iFwEeGAb79IZUV05A" base_Message="_LvGHVCFwEeGAb79IZUV05A" ActionOnProperty="None" Temperature="Hot" Execution="Execute"/>
  <LSC:Message xmi:id="_LvGK4yFwEeGAb79IZUV05A" base_Message="_LvGHVSFwEeGAb79IZUV05A" ActionOnProperty="None" Temperature="Hot" Execution="Execute"/>
  <LSC:Message xmi:id="_LvGK5CFwEeGAb79IZUV05A" base_Message="_LvGHViFwEeGAb79IZUV05A" ActionOnProperty="None" Temperature="Hot" Execution="Execute"/>
  <LSC:Message xmi:id="_LvGK5SFwEeGAb79IZUV05A" base_Message="_LvGHVyFwEeGAb79IZUV05A" ActionOnProperty="None" Temperature="Hot" Execution="Execute"/>
  <LSC:Interaction xmi:id="_LvGK5iFwEeGAb79IZUV05A" base_Interaction="_LvGHWCFwEeGAb79IZUV05A" Mode="Universal"/>
  <LSC:Lifeline xmi:id="_LvGK5yFwEeGAb79IZUV05A" base_Lifeline="_LvGHWSFwEeGAb79IZUV05A" PolymorphicScope="Deep" Binding="Static"/>
  <LSC:Lifeline xmi:id="_LvGK6CFwEeGAb79IZUV05A" base_Lifeline="_LvGHWiFwEeGAb79IZUV05A" PolymorphicScope="Deep" Binding="Static"/>
  <LSC:Lifeline xmi:id="_LvGK6SFwEeGAb79IZUV05A" base_Lifeline="_LvGHWyFwEeGAb79IZUV05A" PolymorphicScope="Deep" Binding="Static"/>
  <LSC:MessageOccurrenceSpecification xmi:id="_LvGK6iFwEeGAb79IZUV05A" base_MessageOccurrenceSpecification="_LvGHXCFwEeGAb79IZUV05A"/>
  <LSC:MessageOccurrenceSpecification xmi:id="_LvGK6yFwEeGAb79IZUV05A" base_MessageOccurrenceSpecification="_LvGHXSFwEeGAb79IZUV05A"/>
  <LSC:MessageOccurrenceSpecification xmi:id="_LvGK7CFwEeGAb79IZUV05A" base_MessageOccurrenceSpecification="_LvGHYCFwEeGAb79IZUV05A"/>
  <LSC:MessageOccurrenceSpecification xmi:id="_LvGK7SFwEeGAb79IZUV05A" base_MessageOccurrenceSpecification="_LvGHYSFwEeGAb79IZUV05A"/>
  <LSC:MessageOccurrenceSpecification xmi:id="_LvGK7iFwEeGAb79IZUV05A" base_MessageOccurrenceSpecification="_LvGHYiFwEeGAb79IZUV05A" Temperature="Hot"/>
  <LSC:MessageOccurrenceSpecification xmi:id="_LvGK7yFwEeGAb79IZUV05A" base_MessageOccurrenceSpecification="_LvGHYyFwEeGAb79IZUV05A" Temperature="Hot"/>
  <LSC:MessageOccurrenceSpecification xmi:id="_LvGK8CFwEeGAb79IZUV05A" base_MessageOccurrenceSpecification="_LvGHZiFwEeGAb79IZUV05A"/>
  <LSC:MessageOccurrenceSpecification xmi:id="_LvGK8SFwEeGAb79IZUV05A" base_MessageOccurrenceSpecification="_LvGHZyFwEeGAb79IZUV05A"/>
  <LSC:MessageOccurrenceSpecification xmi:id="_LvGK8iFwEeGAb79IZUV05A" base_MessageOccurrenceSpecification="_LvGHaCFwEeGAb79IZUV05A" Temperature="Hot"/>
  <LSC:MessageOccurrenceSpecification xmi:id="_LvGK8yFwEeGAb79IZUV05A" base_MessageOccurrenceSpecification="_LvGHaSFwEeGAb79IZUV05A" Temperature="Hot"/>
  <LSC:MessageOccurrenceSpecification xmi:id="_LvGK9CFwEeGAb79IZUV05A" base_MessageOccurrenceSpecification="_LvGHbCFwEeGAb79IZUV05A"/>
  <LSC:MessageOccurrenceSpecification xmi:id="_LvGK9SFwEeGAb79IZUV05A" base_MessageOccurrenceSpecification="_LvGHbSFwEeGAb79IZUV05A"/>
  <LSC:MessageOccurrenceSpecification xmi:id="_LvGK9iFwEeGAb79IZUV05A" base_MessageOccurrenceSpecification="_LvGHbiFwEeGAb79IZUV05A" Temperature="Hot"/>
  <LSC:MessageOccurrenceSpecification xmi:id="_LvGK9yFwEeGAb79IZUV05A" base_MessageOccurrenceSpecification="_LvGHbyFwEeGAb79IZUV05A" Temperature="Hot"/>
  <LSC:MessageOccurrenceSpecification xmi:id="_LvGK-CFwEeGAb79IZUV05A" base_MessageOccurrenceSpecification="_LvGHciFwEeGAb79IZUV05A"/>
  <LSC:MessageOccurrenceSpecification xmi:id="_LvGK-SFwEeGAb79IZUV05A" base_MessageOccurrenceSpecification="_LvGHcyFwEeGAb79IZUV05A"/>
  <LSC:MessageOccurrenceSpecification xmi:id="_LvGK-iFwEeGAb79IZUV05A" base_MessageOccurrenceSpecification="_LvGHdCFwEeGAb79IZUV05A" Temperature="Hot"/>
  <LSC:MessageOccurrenceSpecification xmi:id="_LvGK-yFwEeGAb79IZUV05A" base_MessageOccurrenceSpecification="_LvGHdSFwEeGAb79IZUV05A" Temperature="Hot"/>
  <LSC:MessageOccurrenceSpecification xmi:id="_LvGK_CFwEeGAb79IZUV05A" base_MessageOccurrenceSpecification="_LvGHeCFwEeGAb79IZUV05A"/>
  <LSC:MessageOccurrenceSpecification xmi:id="_LvGK_SFwEeGAb79IZUV05A" base_MessageOccurrenceSpecification="_LvGHeSFwEeGAb79IZUV05A"/>
  <LSC:MessageOccurrenceSpecification xmi:id="_LvGK_iFwEeGAb79IZUV05A" base_MessageOccurrenceSpecification="_LvGHeiFwEeGAb79IZUV05A" Temperature="Hot"/>
  <LSC:MessageOccurrenceSpecification xmi:id="_LvGK_yFwEeGAb79IZUV05A" base_MessageOccurrenceSpecification="_LvGHeyFwEeGAb79IZUV05A" Temperature="Hot"/>
  <LSC:MessageOccurrenceSpecification xmi:id="_LvGLACFwEeGAb79IZUV05A" base_MessageOccurrenceSpecification="_LvGHfiFwEeGAb79IZUV05A"/>
  <LSC:MessageOccurrenceSpecification xmi:id="_LvGLASFwEeGAb79IZUV05A" base_MessageOccurrenceSpecification="_LvGHfyFwEeGAb79IZUV05A"/>
  <LSC:MessageOccurrenceSpecification xmi:id="_LvGLAiFwEeGAb79IZUV05A" base_MessageOccurrenceSpecification="_LvGHgCFwEeGAb79IZUV05A" Temperature="Hot"/>
  <LSC:MessageOccurrenceSpecification xmi:id="_LvGLAyFwEeGAb79IZUV05A" base_MessageOccurrenceSpecification="_LvGHgSFwEeGAb79IZUV05A" Temperature="Hot"/>
  <LSC:MessageOccurrenceSpecification xmi:id="_LvGLBCFwEeGAb79IZUV05A" base_MessageOccurrenceSpecification="_LvGHhCFwEeGAb79IZUV05A"/>
  <LSC:MessageOccurrenceSpecification xmi:id="_LvGLBSFwEeGAb79IZUV05A" base_MessageOccurrenceSpecification="_LvGHhSFwEeGAb79IZUV05A"/>
  <LSC:Message xmi:id="_LvGLBiFwEeGAb79IZUV05A" base_Message="_LvGHhiFwEeGAb79IZUV05A" ActionOnProperty="None"/>
  <LSC:Message xmi:id="_LvGLByFwEeGAb79IZUV05A" base_Message="_LvGHhyFwEeGAb79IZUV05A" ActionOnProperty="None" Temperature="Hot" Execution="Execute"/>
  <LSC:Message xmi:id="_LvGLCCFwEeGAb79IZUV05A" base_Message="_LvGHiCFwEeGAb79IZUV05A" ActionOnProperty="None" Temperature="Hot" Execution="Execute"/>
  <LSC:Message xmi:id="_LvGLCSFwEeGAb79IZUV05A" base_Message="_LvGHiiFwEeGAb79IZUV05A" ActionOnProperty="None" Temperature="Hot" Execution="Execute"/>
  <LSC:Message xmi:id="_LvGLCiFwEeGAb79IZUV05A" base_Message="_LvGHjCFwEeGAb79IZUV05A" ActionOnProperty="None" Temperature="Hot" Execution="Execute"/>
  <LSC:Message xmi:id="_LvGLCyFwEeGAb79IZUV05A" base_Message="_LvGHjiFwEeGAb79IZUV05A" ActionOnProperty="None" Temperature="Hot" Execution="Execute"/>
  <LSC:Message xmi:id="_LvGLDCFwEeGAb79IZUV05A" base_Message="_LvGHkCFwEeGAb79IZUV05A" ActionOnProperty="None" Temperature="Hot" Execution="Execute"/>
  <LSC:Interaction xmi:id="_LvGLDSFwEeGAb79IZUV05A" base_Interaction="_LvGHkiFwEeGAb79IZUV05A" Mode="Universal"/>
  <LSC:Lifeline xmi:id="_LvMNwCFwEeGAb79IZUV05A" base_Lifeline="_LvGHkyFwEeGAb79IZUV05A" PolymorphicScope="Deep" Binding="Static"/>
  <LSC:Lifeline xmi:id="_LvMNwSFwEeGAb79IZUV05A" base_Lifeline="_LvGHlCFwEeGAb79IZUV05A" PolymorphicScope="Deep"/>
  <LSC:MessageOccurrenceSpecification xmi:id="_LvMNwiFwEeGAb79IZUV05A" base_MessageOccurrenceSpecification="_LvGHlSFwEeGAb79IZUV05A"/>
  <LSC:MessageOccurrenceSpecification xmi:id="_LvMNwyFwEeGAb79IZUV05A" base_MessageOccurrenceSpecification="_LvGHliFwEeGAb79IZUV05A"/>
  <LSC:MessageOccurrenceSpecification xmi:id="_LvMNxCFwEeGAb79IZUV05A" base_MessageOccurrenceSpecification="_LvGHmSFwEeGAb79IZUV05A"/>
  <LSC:MessageOccurrenceSpecification xmi:id="_LvMNxSFwEeGAb79IZUV05A" base_MessageOccurrenceSpecification="_LvGHmiFwEeGAb79IZUV05A"/>
  <LSC:MessageOccurrenceSpecification xmi:id="_LvMNxiFwEeGAb79IZUV05A" base_MessageOccurrenceSpecification="_LvGHmyFwEeGAb79IZUV05A" Temperature="Hot"/>
  <LSC:MessageOccurrenceSpecification xmi:id="_LvMNxyFwEeGAb79IZUV05A" base_MessageOccurrenceSpecification="_LvGHnCFwEeGAb79IZUV05A" Temperature="Hot"/>
  <LSC:MessageOccurrenceSpecification xmi:id="_LvMNyCFwEeGAb79IZUV05A" base_MessageOccurrenceSpecification="_LvGHnyFwEeGAb79IZUV05A"/>
  <LSC:MessageOccurrenceSpecification xmi:id="_LvMNySFwEeGAb79IZUV05A" base_MessageOccurrenceSpecification="_LvGHoCFwEeGAb79IZUV05A"/>
  <LSC:MessageOccurrenceSpecification xmi:id="_LvMNyiFwEeGAb79IZUV05A" base_MessageOccurrenceSpecification="_LvGHoSFwEeGAb79IZUV05A" Temperature="Hot"/>
  <LSC:MessageOccurrenceSpecification xmi:id="_LvMNyyFwEeGAb79IZUV05A" base_MessageOccurrenceSpecification="_LvGHoiFwEeGAb79IZUV05A" Temperature="Hot"/>
  <LSC:MessageOccurrenceSpecification xmi:id="_LvMNzCFwEeGAb79IZUV05A" base_MessageOccurrenceSpecification="_LvGHpSFwEeGAb79IZUV05A"/>
  <LSC:MessageOccurrenceSpecification xmi:id="_LvMNzSFwEeGAb79IZUV05A" base_MessageOccurrenceSpecification="_LvGHpiFwEeGAb79IZUV05A"/>
  <LSC:MessageOccurrenceSpecification xmi:id="_LvMNziFwEeGAb79IZUV05A" base_MessageOccurrenceSpecification="_LvGHpyFwEeGAb79IZUV05A" Temperature="Hot"/>
  <LSC:MessageOccurrenceSpecification xmi:id="_LvMNzyFwEeGAb79IZUV05A" base_MessageOccurrenceSpecification="_LvGHqCFwEeGAb79IZUV05A" Temperature="Hot"/>
  <LSC:MessageOccurrenceSpecification xmi:id="_LvMN0CFwEeGAb79IZUV05A" base_MessageOccurrenceSpecification="_LvGHqyFwEeGAb79IZUV05A"/>
  <LSC:MessageOccurrenceSpecification xmi:id="_LvMN0SFwEeGAb79IZUV05A" base_MessageOccurrenceSpecification="_LvGHrCFwEeGAb79IZUV05A"/>
  <LSC:MessageOccurrenceSpecification xmi:id="_LvMN0iFwEeGAb79IZUV05A" base_MessageOccurrenceSpecification="_LvGHrSFwEeGAb79IZUV05A" Temperature="Hot"/>
  <LSC:MessageOccurrenceSpecification xmi:id="_LvMN0yFwEeGAb79IZUV05A" base_MessageOccurrenceSpecification="_LvGHriFwEeGAb79IZUV05A" Temperature="Hot"/>
  <LSC:MessageOccurrenceSpecification xmi:id="_LvMN1CFwEeGAb79IZUV05A" base_MessageOccurrenceSpecification="_LvGHsSFwEeGAb79IZUV05A"/>
  <LSC:MessageOccurrenceSpecification xmi:id="_LvMN1SFwEeGAb79IZUV05A" base_MessageOccurrenceSpecification="_LvGHsiFwEeGAb79IZUV05A"/>
  <LSC:Message xmi:id="_LvMN1iFwEeGAb79IZUV05A" base_Message="_LvGHsyFwEeGAb79IZUV05A" ActionOnProperty="None"/>
  <LSC:Message xmi:id="_LvMN1yFwEeGAb79IZUV05A" base_Message="_LvGHtCFwEeGAb79IZUV05A" ActionOnProperty="None" Temperature="Hot" Execution="Execute"/>
  <LSC:Message xmi:id="_LvMN2CFwEeGAb79IZUV05A" base_Message="_LvGHtSFwEeGAb79IZUV05A" ActionOnProperty="None" Temperature="Hot" Execution="Execute"/>
  <LSC:Message xmi:id="_LvMN2SFwEeGAb79IZUV05A" base_Message="_LvGHtiFwEeGAb79IZUV05A" ActionOnProperty="None" Temperature="Hot" Execution="Execute"/>
  <LSC:Message xmi:id="_LvMN2iFwEeGAb79IZUV05A" base_Message="_LvGHtyFwEeGAb79IZUV05A" ActionOnProperty="None" Temperature="Hot" Execution="Execute"/>
  <LSC:Interaction xmi:id="_LvMN2yFwEeGAb79IZUV05A" base_Interaction="_LvGHuCFwEeGAb79IZUV05A" Mode="Universal"/>
  <LSC:Lifeline xmi:id="_LvMN3CFwEeGAb79IZUV05A" base_Lifeline="_LvGHuSFwEeGAb79IZUV05A" PolymorphicScope="Deep" Binding="Static"/>
  <LSC:Lifeline xmi:id="_LvMN3SFwEeGAb79IZUV05A" base_Lifeline="_LvGHuiFwEeGAb79IZUV05A" PolymorphicScope="Deep" Binding="Static"/>
  <LSC:Lifeline xmi:id="_LvMN3iFwEeGAb79IZUV05A" base_Lifeline="_LvGHuyFwEeGAb79IZUV05A" PolymorphicScope="Deep" Binding="Static"/>
  <LSC:MessageOccurrenceSpecification xmi:id="_LvMN3yFwEeGAb79IZUV05A" base_MessageOccurrenceSpecification="_LvGHvCFwEeGAb79IZUV05A"/>
  <LSC:MessageOccurrenceSpecification xmi:id="_LvMN4CFwEeGAb79IZUV05A" base_MessageOccurrenceSpecification="_LvGHvSFwEeGAb79IZUV05A"/>
  <LSC:MessageOccurrenceSpecification xmi:id="_LvMN4SFwEeGAb79IZUV05A" base_MessageOccurrenceSpecification="_LvGHwCFwEeGAb79IZUV05A"/>
  <LSC:MessageOccurrenceSpecification xmi:id="_LvMN4iFwEeGAb79IZUV05A" base_MessageOccurrenceSpecification="_LvGHwSFwEeGAb79IZUV05A"/>
  <LSC:MessageOccurrenceSpecification xmi:id="_LvMN4yFwEeGAb79IZUV05A" base_MessageOccurrenceSpecification="_LvGHwiFwEeGAb79IZUV05A" Temperature="Hot"/>
  <LSC:MessageOccurrenceSpecification xmi:id="_LvMN5CFwEeGAb79IZUV05A" base_MessageOccurrenceSpecification="_LvGHwyFwEeGAb79IZUV05A" Temperature="Hot"/>
  <LSC:MessageOccurrenceSpecification xmi:id="_LvMN5SFwEeGAb79IZUV05A" base_MessageOccurrenceSpecification="_LvGHxiFwEeGAb79IZUV05A"/>
  <LSC:MessageOccurrenceSpecification xmi:id="_LvMN5iFwEeGAb79IZUV05A" base_MessageOccurrenceSpecification="_LvGHxyFwEeGAb79IZUV05A"/>
  <LSC:MessageOccurrenceSpecification xmi:id="_LvMN5yFwEeGAb79IZUV05A" base_MessageOccurrenceSpecification="_LvGHyCFwEeGAb79IZUV05A" Temperature="Hot"/>
  <LSC:MessageOccurrenceSpecification xmi:id="_LvMN6CFwEeGAb79IZUV05A" base_MessageOccurrenceSpecification="_LvGHySFwEeGAb79IZUV05A" Temperature="Hot"/>
  <LSC:MessageOccurrenceSpecification xmi:id="_LvMN6SFwEeGAb79IZUV05A" base_MessageOccurrenceSpecification="_LvGHzCFwEeGAb79IZUV05A"/>
  <LSC:MessageOccurrenceSpecification xmi:id="_LvMN6iFwEeGAb79IZUV05A" base_MessageOccurrenceSpecification="_LvGHzSFwEeGAb79IZUV05A"/>
  <LSC:MessageOccurrenceSpecification xmi:id="_LvMN6yFwEeGAb79IZUV05A" base_MessageOccurrenceSpecification="_LvGHziFwEeGAb79IZUV05A" Temperature="Hot"/>
  <LSC:MessageOccurrenceSpecification xmi:id="_LvMN7CFwEeGAb79IZUV05A" base_MessageOccurrenceSpecification="_LvGHzyFwEeGAb79IZUV05A" Temperature="Hot"/>
  <LSC:MessageOccurrenceSpecification xmi:id="_LvMN7SFwEeGAb79IZUV05A" base_MessageOccurrenceSpecification="_LvGH0iFwEeGAb79IZUV05A"/>
  <LSC:MessageOccurrenceSpecification xmi:id="_LvMN7iFwEeGAb79IZUV05A" base_MessageOccurrenceSpecification="_LvGH0yFwEeGAb79IZUV05A"/>
  <LSC:MessageOccurrenceSpecification xmi:id="_LvMN7yFwEeGAb79IZUV05A" base_MessageOccurrenceSpecification="_LvGH1CFwEeGAb79IZUV05A" Temperature="Hot"/>
  <LSC:MessageOccurrenceSpecification xmi:id="_LvMN8CFwEeGAb79IZUV05A" base_MessageOccurrenceSpecification="_LvGH1SFwEeGAb79IZUV05A" Temperature="Hot"/>
  <LSC:MessageOccurrenceSpecification xmi:id="_LvMN8SFwEeGAb79IZUV05A" base_MessageOccurrenceSpecification="_LvGH2CFwEeGAb79IZUV05A"/>
  <LSC:MessageOccurrenceSpecification xmi:id="_LvMN8iFwEeGAb79IZUV05A" base_MessageOccurrenceSpecification="_LvGH2SFwEeGAb79IZUV05A"/>
  <LSC:MessageOccurrenceSpecification xmi:id="_LvMN8yFwEeGAb79IZUV05A" base_MessageOccurrenceSpecification="_LvGH2iFwEeGAb79IZUV05A" Temperature="Hot"/>
  <LSC:MessageOccurrenceSpecification xmi:id="_LvMN9CFwEeGAb79IZUV05A" base_MessageOccurrenceSpecification="_LvGH2yFwEeGAb79IZUV05A" Temperature="Hot"/>
  <LSC:MessageOccurrenceSpecification xmi:id="_LvMN9SFwEeGAb79IZUV05A" base_MessageOccurrenceSpecification="_LvGH3iFwEeGAb79IZUV05A"/>
  <LSC:MessageOccurrenceSpecification xmi:id="_LvMN9iFwEeGAb79IZUV05A" base_MessageOccurrenceSpecification="_LvGH3yFwEeGAb79IZUV05A"/>
  <LSC:MessageOccurrenceSpecification xmi:id="_LvMN9yFwEeGAb79IZUV05A" base_MessageOccurrenceSpecification="_LvGH4CFwEeGAb79IZUV05A" Temperature="Hot"/>
  <LSC:MessageOccurrenceSpecification xmi:id="_LvMN-CFwEeGAb79IZUV05A" base_MessageOccurrenceSpecification="_LvGH4SFwEeGAb79IZUV05A" Temperature="Hot"/>
  <LSC:MessageOccurrenceSpecification xmi:id="_LvMN-SFwEeGAb79IZUV05A" base_MessageOccurrenceSpecification="_LvGH5CFwEeGAb79IZUV05A"/>
  <LSC:MessageOccurrenceSpecification xmi:id="_LvMN-iFwEeGAb79IZUV05A" base_MessageOccurrenceSpecification="_LvGH5SFwEeGAb79IZUV05A"/>
  <LSC:MessageOccurrenceSpecification xmi:id="_LvMN-yFwEeGAb79IZUV05A" base_MessageOccurrenceSpecification="_LvGH5iFwEeGAb79IZUV05A" Temperature="Hot"/>
  <LSC:MessageOccurrenceSpecification xmi:id="_LvMN_CFwEeGAb79IZUV05A" base_MessageOccurrenceSpecification="_LvGH5yFwEeGAb79IZUV05A" Temperature="Hot"/>
  <LSC:MessageOccurrenceSpecification xmi:id="_LvMN_SFwEeGAb79IZUV05A" base_MessageOccurrenceSpecification="_LvGH6iFwEeGAb79IZUV05A"/>
  <LSC:MessageOccurrenceSpecification xmi:id="_LvMN_iFwEeGAb79IZUV05A" base_MessageOccurrenceSpecification="_LvGH6yFwEeGAb79IZUV05A"/>
  <LSC:Message xmi:id="_LvMN_yFwEeGAb79IZUV05A" base_Message="_LvGH7CFwEeGAb79IZUV05A" ActionOnProperty="None"/>
  <LSC:Message xmi:id="_LvMOACFwEeGAb79IZUV05A" base_Message="_LvGH7SFwEeGAb79IZUV05A" ActionOnProperty="None" Temperature="Hot" Execution="Execute"/>
  <LSC:Message xmi:id="_LvMOASFwEeGAb79IZUV05A" base_Message="_LvGH7iFwEeGAb79IZUV05A" ActionOnProperty="None" Temperature="Hot" Execution="Execute"/>
  <LSC:Message xmi:id="_LvMOAiFwEeGAb79IZUV05A" base_Message="_LvGH8SFwEeGAb79IZUV05A" ActionOnProperty="None" Temperature="Hot" Execution="Execute"/>
  <LSC:Message xmi:id="_LvMOAyFwEeGAb79IZUV05A" base_Message="_LvGH9CFwEeGAb79IZUV05A" ActionOnProperty="None" Temperature="Hot" Execution="Execute"/>
  <LSC:Message xmi:id="_LvMOBCFwEeGAb79IZUV05A" base_Message="_LvGH9yFwEeGAb79IZUV05A" ActionOnProperty="None" Temperature="Hot" Execution="Execute"/>
  <LSC:Message xmi:id="_LvMOBSFwEeGAb79IZUV05A" base_Message="_LvGH-iFwEeGAb79IZUV05A" ActionOnProperty="None" Temperature="Hot" Execution="Execute"/>
  <LSC:Message xmi:id="_LvMOBiFwEeGAb79IZUV05A" base_Message="_LvGH_SFwEeGAb79IZUV05A" ActionOnProperty="None" Temperature="Hot" Execution="Execute"/>
  <LSC:Interaction xmi:id="_LvMOByFwEeGAb79IZUV05A" base_Interaction="_LvGIACFwEeGAb79IZUV05A" Mode="Universal"/>
  <LSC:Lifeline xmi:id="_LvMOCCFwEeGAb79IZUV05A" base_Lifeline="_LvGIASFwEeGAb79IZUV05A" PolymorphicScope="Deep" Binding="Static"/>
  <LSC:Lifeline xmi:id="_LvMOCSFwEeGAb79IZUV05A" base_Lifeline="_LvGIAiFwEeGAb79IZUV05A" PolymorphicScope="Deep" Binding="Static" BindingExpression=""/>
  <LSC:Lifeline xmi:id="_LvMOCiFwEeGAb79IZUV05A" base_Lifeline="_LvGIAyFwEeGAb79IZUV05A" PolymorphicScope="Deep" Binding="Static"/>
  <LSC:MessageOccurrenceSpecification xmi:id="_LvMOCyFwEeGAb79IZUV05A" base_MessageOccurrenceSpecification="_LvGIBCFwEeGAb79IZUV05A"/>
  <LSC:MessageOccurrenceSpecification xmi:id="_LvMODCFwEeGAb79IZUV05A" base_MessageOccurrenceSpecification="_LvGIBSFwEeGAb79IZUV05A"/>
  <LSC:MessageOccurrenceSpecification xmi:id="_LvMODSFwEeGAb79IZUV05A" base_MessageOccurrenceSpecification="_LvGICCFwEeGAb79IZUV05A"/>
  <LSC:MessageOccurrenceSpecification xmi:id="_LvMODiFwEeGAb79IZUV05A" base_MessageOccurrenceSpecification="_LvGICSFwEeGAb79IZUV05A"/>
  <LSC:MessageOccurrenceSpecification xmi:id="_LvMODyFwEeGAb79IZUV05A" base_MessageOccurrenceSpecification="_LvGICiFwEeGAb79IZUV05A" Temperature="Hot"/>
  <LSC:MessageOccurrenceSpecification xmi:id="_LvMOECFwEeGAb79IZUV05A" base_MessageOccurrenceSpecification="_LvGICyFwEeGAb79IZUV05A" Temperature="Hot"/>
  <LSC:MessageOccurrenceSpecification xmi:id="_LvMOESFwEeGAb79IZUV05A" base_MessageOccurrenceSpecification="_LvGIDiFwEeGAb79IZUV05A"/>
  <LSC:MessageOccurrenceSpecification xmi:id="_LvMOEiFwEeGAb79IZUV05A" base_MessageOccurrenceSpecification="_LvGIDyFwEeGAb79IZUV05A"/>
  <LSC:MessageOccurrenceSpecification xmi:id="_LvMOEyFwEeGAb79IZUV05A" base_MessageOccurrenceSpecification="_LvGIECFwEeGAb79IZUV05A" Temperature="Hot"/>
  <LSC:MessageOccurrenceSpecification xmi:id="_LvMOFCFwEeGAb79IZUV05A" base_MessageOccurrenceSpecification="_LvGIESFwEeGAb79IZUV05A" Temperature="Hot"/>
  <LSC:MessageOccurrenceSpecification xmi:id="_LvMOFSFwEeGAb79IZUV05A" base_MessageOccurrenceSpecification="_LvGIFCFwEeGAb79IZUV05A"/>
  <LSC:MessageOccurrenceSpecification xmi:id="_LvMOFiFwEeGAb79IZUV05A" base_MessageOccurrenceSpecification="_LvGIFSFwEeGAb79IZUV05A"/>
  <LSC:MessageOccurrenceSpecification xmi:id="_LvMOFyFwEeGAb79IZUV05A" base_MessageOccurrenceSpecification="_LvGIFiFwEeGAb79IZUV05A"/>
  <LSC:MessageOccurrenceSpecification xmi:id="_LvMOGCFwEeGAb79IZUV05A" base_MessageOccurrenceSpecification="_LvGIFyFwEeGAb79IZUV05A"/>
  <LSC:MessageOccurrenceSpecification xmi:id="_LvMOGSFwEeGAb79IZUV05A" base_MessageOccurrenceSpecification="_LvGIGiFwEeGAb79IZUV05A"/>
  <LSC:MessageOccurrenceSpecification xmi:id="_LvMOGiFwEeGAb79IZUV05A" base_MessageOccurrenceSpecification="_LvGIGyFwEeGAb79IZUV05A"/>
  <LSC:MessageOccurrenceSpecification xmi:id="_LvMOGyFwEeGAb79IZUV05A" base_MessageOccurrenceSpecification="_LvGIHCFwEeGAb79IZUV05A" Temperature="Hot"/>
  <LSC:MessageOccurrenceSpecification xmi:id="_LvMOHCFwEeGAb79IZUV05A" base_MessageOccurrenceSpecification="_LvGIHSFwEeGAb79IZUV05A" Temperature="Hot"/>
  <LSC:MessageOccurrenceSpecification xmi:id="_LvMOHSFwEeGAb79IZUV05A" base_MessageOccurrenceSpecification="_LvGIICFwEeGAb79IZUV05A"/>
  <LSC:MessageOccurrenceSpecification xmi:id="_LvMOHiFwEeGAb79IZUV05A" base_MessageOccurrenceSpecification="_LvGIISFwEeGAb79IZUV05A"/>
  <LSC:Message xmi:id="_LvMOHyFwEeGAb79IZUV05A" base_Message="_LvGIIiFwEeGAb79IZUV05A" ActionOnProperty="None"/>
  <LSC:Message xmi:id="_LvMOICFwEeGAb79IZUV05A" base_Message="_LvGIIyFwEeGAb79IZUV05A" ActionOnProperty="None" Temperature="Hot" Execution="Execute"/>
  <LSC:Message xmi:id="_LvMOISFwEeGAb79IZUV05A" base_Message="_LvGIJCFwEeGAb79IZUV05A" ActionOnProperty="None" Temperature="Hot" Execution="Execute"/>
  <LSC:Message xmi:id="_LvMOIiFwEeGAb79IZUV05A" base_Message="_LvGIJSFwEeGAb79IZUV05A" ActionOnProperty="None"/>
  <LSC:Message xmi:id="_LvMOIyFwEeGAb79IZUV05A" base_Message="_LvGIJiFwEeGAb79IZUV05A" ActionOnProperty="None" Temperature="Hot" Execution="Execute"/>
  <LSC:Interaction xmi:id="_LvMOJCFwEeGAb79IZUV05A" base_Interaction="_LvGIJyFwEeGAb79IZUV05A" Mode="Universal"/>
  <LSC:Lifeline xmi:id="_LvMOJSFwEeGAb79IZUV05A" base_Lifeline="_LvGIKCFwEeGAb79IZUV05A" PolymorphicScope="Deep" Binding="Static"/>
  <LSC:Lifeline xmi:id="_LvMOJiFwEeGAb79IZUV05A" base_Lifeline="_LvGIKSFwEeGAb79IZUV05A" PolymorphicScope="Deep" Binding="Static" BindingExpression=""/>
  <LSC:Lifeline xmi:id="_LvMOJyFwEeGAb79IZUV05A" base_Lifeline="_LvGIKiFwEeGAb79IZUV05A" PolymorphicScope="Deep" Binding="Static"/>
  <LSC:MessageOccurrenceSpecification xmi:id="_LvMOKCFwEeGAb79IZUV05A" base_MessageOccurrenceSpecification="_LvGIKyFwEeGAb79IZUV05A"/>
  <LSC:MessageOccurrenceSpecification xmi:id="_LvMOKSFwEeGAb79IZUV05A" base_MessageOccurrenceSpecification="_LvGILCFwEeGAb79IZUV05A"/>
  <LSC:MessageOccurrenceSpecification xmi:id="_LvMOKiFwEeGAb79IZUV05A" base_MessageOccurrenceSpecification="_LvGILyFwEeGAb79IZUV05A"/>
  <LSC:MessageOccurrenceSpecification xmi:id="_LvMOKyFwEeGAb79IZUV05A" base_MessageOccurrenceSpecification="_LvGIMCFwEeGAb79IZUV05A"/>
  <LSC:MessageOccurrenceSpecification xmi:id="_LvMOLCFwEeGAb79IZUV05A" base_MessageOccurrenceSpecification="_LvGIMSFwEeGAb79IZUV05A" Temperature="Hot"/>
  <LSC:MessageOccurrenceSpecification xmi:id="_LvMOLSFwEeGAb79IZUV05A" base_MessageOccurrenceSpecification="_LvGIMiFwEeGAb79IZUV05A" Temperature="Hot"/>
  <LSC:MessageOccurrenceSpecification xmi:id="_LvMOLiFwEeGAb79IZUV05A" base_MessageOccurrenceSpecification="_LvGINSFwEeGAb79IZUV05A"/>
  <LSC:MessageOccurrenceSpecification xmi:id="_LvMOLyFwEeGAb79IZUV05A" base_MessageOccurrenceSpecification="_LvGINiFwEeGAb79IZUV05A"/>
  <LSC:MessageOccurrenceSpecification xmi:id="_LvMOMCFwEeGAb79IZUV05A" base_MessageOccurrenceSpecification="_LvGINyFwEeGAb79IZUV05A" Temperature="Hot"/>
  <LSC:MessageOccurrenceSpecification xmi:id="_LvMOMSFwEeGAb79IZUV05A" base_MessageOccurrenceSpecification="_LvGIOCFwEeGAb79IZUV05A" Temperature="Hot"/>
  <LSC:MessageOccurrenceSpecification xmi:id="_LvMOMiFwEeGAb79IZUV05A" base_MessageOccurrenceSpecification="_LvGIOyFwEeGAb79IZUV05A"/>
  <LSC:MessageOccurrenceSpecification xmi:id="_LvMOMyFwEeGAb79IZUV05A" base_MessageOccurrenceSpecification="_LvGIPCFwEeGAb79IZUV05A"/>
  <LSC:MessageOccurrenceSpecification xmi:id="_LvMONCFwEeGAb79IZUV05A" base_MessageOccurrenceSpecification="_LvGIPSFwEeGAb79IZUV05A"/>
  <LSC:MessageOccurrenceSpecification xmi:id="_LvMONSFwEeGAb79IZUV05A" base_MessageOccurrenceSpecification="_LvGIPiFwEeGAb79IZUV05A"/>
  <LSC:MessageOccurrenceSpecification xmi:id="_LvMONiFwEeGAb79IZUV05A" base_MessageOccurrenceSpecification="_LvGIQSFwEeGAb79IZUV05A"/>
  <LSC:MessageOccurrenceSpecification xmi:id="_LvMONyFwEeGAb79IZUV05A" base_MessageOccurrenceSpecification="_LvGIQiFwEeGAb79IZUV05A"/>
  <LSC:MessageOccurrenceSpecification xmi:id="_LvMOOCFwEeGAb79IZUV05A" base_MessageOccurrenceSpecification="_LvGIQyFwEeGAb79IZUV05A" Temperature="Hot"/>
  <LSC:MessageOccurrenceSpecification xmi:id="_LvMOOSFwEeGAb79IZUV05A" base_MessageOccurrenceSpecification="_LvGIRCFwEeGAb79IZUV05A" Temperature="Hot"/>
  <LSC:MessageOccurrenceSpecification xmi:id="_LvMOOiFwEeGAb79IZUV05A" base_MessageOccurrenceSpecification="_LvGIRyFwEeGAb79IZUV05A"/>
  <LSC:MessageOccurrenceSpecification xmi:id="_LvMOOyFwEeGAb79IZUV05A" base_MessageOccurrenceSpecification="_LvGISCFwEeGAb79IZUV05A"/>
  <LSC:MessageOccurrenceSpecification xmi:id="_LvMOPCFwEeGAb79IZUV05A" base_MessageOccurrenceSpecification="_LvGISSFwEeGAb79IZUV05A" Temperature="Hot"/>
  <LSC:MessageOccurrenceSpecification xmi:id="_LvMOPSFwEeGAb79IZUV05A" base_MessageOccurrenceSpecification="_LvGISiFwEeGAb79IZUV05A" Temperature="Hot"/>
  <LSC:MessageOccurrenceSpecification xmi:id="_LvMOPiFwEeGAb79IZUV05A" base_MessageOccurrenceSpecification="_LvGITSFwEeGAb79IZUV05A"/>
  <LSC:MessageOccurrenceSpecification xmi:id="_LvMOPyFwEeGAb79IZUV05A" base_MessageOccurrenceSpecification="_LvGITiFwEeGAb79IZUV05A"/>
  <LSC:Message xmi:id="_LvMOQCFwEeGAb79IZUV05A" base_Message="_LvGITyFwEeGAb79IZUV05A" ActionOnProperty="None"/>
  <LSC:Message xmi:id="_LvMOQSFwEeGAb79IZUV05A" base_Message="_LvGIUCFwEeGAb79IZUV05A" ActionOnProperty="None" Temperature="Hot" Execution="Execute"/>
  <LSC:Message xmi:id="_LvMOQiFwEeGAb79IZUV05A" base_Message="_LvGIUSFwEeGAb79IZUV05A" ActionOnProperty="None" Temperature="Hot" Execution="Execute"/>
  <LSC:Message xmi:id="_LvMOQyFwEeGAb79IZUV05A" base_Message="_LvGIUiFwEeGAb79IZUV05A" ActionOnProperty="None"/>
  <LSC:Message xmi:id="_LvMORCFwEeGAb79IZUV05A" base_Message="_LvGIUyFwEeGAb79IZUV05A" ActionOnProperty="None" Temperature="Hot" Execution="Execute"/>
  <LSC:Message xmi:id="_LvMORSFwEeGAb79IZUV05A" base_Message="_LvGIViFwEeGAb79IZUV05A" ActionOnProperty="None" Temperature="Hot" Execution="Execute"/>
  <LSC:Interaction xmi:id="_LvMORiFwEeGAb79IZUV05A" base_Interaction="_LvGIWSFwEeGAb79IZUV05A" Mode="Universal"/>
  <LSC:Lifeline xmi:id="_LvMORyFwEeGAb79IZUV05A" base_Lifeline="_LvGIWiFwEeGAb79IZUV05A" PolymorphicScope="Deep" Binding="Static"/>
  <LSC:Lifeline xmi:id="_LvMOSCFwEeGAb79IZUV05A" base_Lifeline="_LvGIWyFwEeGAb79IZUV05A" PolymorphicScope="Deep" Binding="Static"/>
  <LSC:Lifeline xmi:id="_LvMOSSFwEeGAb79IZUV05A" base_Lifeline="_LvGIXCFwEeGAb79IZUV05A" PolymorphicScope="Deep" Binding="Static"/>
  <LSC:MessageOccurrenceSpecification xmi:id="_LvMOSiFwEeGAb79IZUV05A" base_MessageOccurrenceSpecification="_LvGIXSFwEeGAb79IZUV05A"/>
  <LSC:MessageOccurrenceSpecification xmi:id="_LvMOSyFwEeGAb79IZUV05A" base_MessageOccurrenceSpecification="_LvGIXiFwEeGAb79IZUV05A"/>
  <LSC:MessageOccurrenceSpecification xmi:id="_LvMOTCFwEeGAb79IZUV05A" base_MessageOccurrenceSpecification="_LvGIYSFwEeGAb79IZUV05A"/>
  <LSC:MessageOccurrenceSpecification xmi:id="_LvMOTSFwEeGAb79IZUV05A" base_MessageOccurrenceSpecification="_LvGIYiFwEeGAb79IZUV05A"/>
  <LSC:MessageOccurrenceSpecification xmi:id="_LvMOTiFwEeGAb79IZUV05A" base_MessageOccurrenceSpecification="_LvGIYyFwEeGAb79IZUV05A" Temperature="Hot"/>
  <LSC:MessageOccurrenceSpecification xmi:id="_LvMOTyFwEeGAb79IZUV05A" base_MessageOccurrenceSpecification="_LvGIZCFwEeGAb79IZUV05A" Temperature="Hot"/>
  <LSC:MessageOccurrenceSpecification xmi:id="_LvMOUCFwEeGAb79IZUV05A" base_MessageOccurrenceSpecification="_LvGIZyFwEeGAb79IZUV05A"/>
  <LSC:MessageOccurrenceSpecification xmi:id="_LvMOUSFwEeGAb79IZUV05A" base_MessageOccurrenceSpecification="_LvGIaCFwEeGAb79IZUV05A"/>
  <LSC:MessageOccurrenceSpecification xmi:id="_LvMOViFwEeGAb79IZUV05A" base_MessageOccurrenceSpecification="_LvGIbyFwEeGAb79IZUV05A" Temperature="Hot"/>
  <LSC:MessageOccurrenceSpecification xmi:id="_LvMOVyFwEeGAb79IZUV05A" base_MessageOccurrenceSpecification="_LvGIcCFwEeGAb79IZUV05A" Temperature="Hot"/>
  <LSC:MessageOccurrenceSpecification xmi:id="_LvMOWCFwEeGAb79IZUV05A" base_MessageOccurrenceSpecification="_LvGIcyFwEeGAb79IZUV05A"/>
  <LSC:MessageOccurrenceSpecification xmi:id="_LvMOWSFwEeGAb79IZUV05A" base_MessageOccurrenceSpecification="_LvGIdCFwEeGAb79IZUV05A"/>
  <LSC:MessageOccurrenceSpecification xmi:id="_LvMOWiFwEeGAb79IZUV05A" base_MessageOccurrenceSpecification="_LvGIdSFwEeGAb79IZUV05A" Temperature="Hot"/>
  <LSC:MessageOccurrenceSpecification xmi:id="_LvMOWyFwEeGAb79IZUV05A" base_MessageOccurrenceSpecification="_LvGIdiFwEeGAb79IZUV05A" Temperature="Hot"/>
  <LSC:MessageOccurrenceSpecification xmi:id="_LvMOXCFwEeGAb79IZUV05A" base_MessageOccurrenceSpecification="_LvGIeSFwEeGAb79IZUV05A"/>
  <LSC:MessageOccurrenceSpecification xmi:id="_LvMOXSFwEeGAb79IZUV05A" base_MessageOccurrenceSpecification="_LvGIeiFwEeGAb79IZUV05A"/>
  <LSC:MessageOccurrenceSpecification xmi:id="_LvMOXiFwEeGAb79IZUV05A" base_MessageOccurrenceSpecification="_LvGIeyFwEeGAb79IZUV05A" Temperature="Hot"/>
  <LSC:MessageOccurrenceSpecification xmi:id="_LvMOXyFwEeGAb79IZUV05A" base_MessageOccurrenceSpecification="_LvGIfCFwEeGAb79IZUV05A" Temperature="Hot"/>
  <LSC:MessageOccurrenceSpecification xmi:id="_LvMOYCFwEeGAb79IZUV05A" base_MessageOccurrenceSpecification="_LvGIfyFwEeGAb79IZUV05A"/>
  <LSC:MessageOccurrenceSpecification xmi:id="_LvMOYSFwEeGAb79IZUV05A" base_MessageOccurrenceSpecification="_LvGIgCFwEeGAb79IZUV05A"/>
  <LSC:Message xmi:id="_LvMOYiFwEeGAb79IZUV05A" base_Message="_LvGIgSFwEeGAb79IZUV05A" ActionOnProperty="None"/>
  <LSC:Message xmi:id="_LvMOYyFwEeGAb79IZUV05A" base_Message="_LvGIgiFwEeGAb79IZUV05A" ActionOnProperty="None" Temperature="Hot" Execution="Execute"/>
  <LSC:Message xmi:id="_LvMOZCFwEeGAb79IZUV05A" ActionOnProperty="None" Temperature="Hot" Execution="Execute"/>
  <LSC:Message xmi:id="_LvMOZSFwEeGAb79IZUV05A" base_Message="_LvGIhyFwEeGAb79IZUV05A" ActionOnProperty="None" Temperature="Hot" Execution="Execute"/>
  <LSC:Message xmi:id="_LvMOZiFwEeGAb79IZUV05A" base_Message="_LvGIiSFwEeGAb79IZUV05A" ActionOnProperty="None" Temperature="Hot" Execution="Execute"/>
  <LSC:Message xmi:id="_LvMOZyFwEeGAb79IZUV05A" base_Message="_LvGIiyFwEeGAb79IZUV05A" ActionOnProperty="None" Temperature="Hot" Execution="Execute"/>
  <LSC:Interaction xmi:id="_LvMOaCFwEeGAb79IZUV05A" base_Interaction="_LvGIjSFwEeGAb79IZUV05A" Mode="Universal"/>
  <LSC:Lifeline xmi:id="_LvMOaSFwEeGAb79IZUV05A" base_Lifeline="_LvGIjiFwEeGAb79IZUV05A" PolymorphicScope="Deep" Binding="Static"/>
  <LSC:Lifeline xmi:id="_LvMOaiFwEeGAb79IZUV05A" base_Lifeline="_LvGIjyFwEeGAb79IZUV05A" PolymorphicScope="Deep" Binding="Static"/>
  <LSC:Lifeline xmi:id="_LvMOayFwEeGAb79IZUV05A" base_Lifeline="_LvGIkCFwEeGAb79IZUV05A" PolymorphicScope="Deep" Binding="Static"/>
  <LSC:MessageOccurrenceSpecification xmi:id="_LvMObCFwEeGAb79IZUV05A" base_MessageOccurrenceSpecification="_LvGIkSFwEeGAb79IZUV05A"/>
  <LSC:MessageOccurrenceSpecification xmi:id="_LvMObSFwEeGAb79IZUV05A" base_MessageOccurrenceSpecification="_LvGIkiFwEeGAb79IZUV05A"/>
  <LSC:MessageOccurrenceSpecification xmi:id="_LvMObiFwEeGAb79IZUV05A" base_MessageOccurrenceSpecification="_LvGIlSFwEeGAb79IZUV05A"/>
  <LSC:MessageOccurrenceSpecification xmi:id="_LvMObyFwEeGAb79IZUV05A" base_MessageOccurrenceSpecification="_LvGIliFwEeGAb79IZUV05A"/>
  <LSC:MessageOccurrenceSpecification xmi:id="_LvMOcCFwEeGAb79IZUV05A" base_MessageOccurrenceSpecification="_LvGIlyFwEeGAb79IZUV05A" Temperature="Hot"/>
  <LSC:MessageOccurrenceSpecification xmi:id="_LvMOcSFwEeGAb79IZUV05A" base_MessageOccurrenceSpecification="_LvGImCFwEeGAb79IZUV05A" Temperature="Hot"/>
  <LSC:MessageOccurrenceSpecification xmi:id="_LvMOciFwEeGAb79IZUV05A" base_MessageOccurrenceSpecification="_LvGImyFwEeGAb79IZUV05A"/>
  <LSC:MessageOccurrenceSpecification xmi:id="_LvMOcyFwEeGAb79IZUV05A" base_MessageOccurrenceSpecification="_LvGInCFwEeGAb79IZUV05A"/>
  <LSC:MessageOccurrenceSpecification xmi:id="_LvMOdCFwEeGAb79IZUV05A" base_MessageOccurrenceSpecification="_LvGInSFwEeGAb79IZUV05A" Temperature="Hot"/>
  <LSC:MessageOccurrenceSpecification xmi:id="_LvMOdSFwEeGAb79IZUV05A" base_MessageOccurrenceSpecification="_LvGIniFwEeGAb79IZUV05A" Temperature="Hot"/>
  <LSC:MessageOccurrenceSpecification xmi:id="_LvMOdiFwEeGAb79IZUV05A" base_MessageOccurrenceSpecification="_LvGIoSFwEeGAb79IZUV05A"/>
  <LSC:MessageOccurrenceSpecification xmi:id="_LvMOdyFwEeGAb79IZUV05A" base_MessageOccurrenceSpecification="_LvGIoiFwEeGAb79IZUV05A"/>
  <LSC:MessageOccurrenceSpecification xmi:id="_LvMOeCFwEeGAb79IZUV05A" base_MessageOccurrenceSpecification="_LvGIoyFwEeGAb79IZUV05A" Temperature="Hot"/>
  <LSC:MessageOccurrenceSpecification xmi:id="_LvMOeSFwEeGAb79IZUV05A" base_MessageOccurrenceSpecification="_LvGIpCFwEeGAb79IZUV05A" Temperature="Hot"/>
  <LSC:MessageOccurrenceSpecification xmi:id="_LvMOeiFwEeGAb79IZUV05A" base_MessageOccurrenceSpecification="_LvGIpyFwEeGAb79IZUV05A"/>
  <LSC:MessageOccurrenceSpecification xmi:id="_LvMOeyFwEeGAb79IZUV05A" base_MessageOccurrenceSpecification="_LvGIqCFwEeGAb79IZUV05A"/>
  <LSC:MessageOccurrenceSpecification xmi:id="_LvMOfCFwEeGAb79IZUV05A" base_MessageOccurrenceSpecification="_LvGIqSFwEeGAb79IZUV05A" Temperature="Hot"/>
  <LSC:MessageOccurrenceSpecification xmi:id="_LvMOfSFwEeGAb79IZUV05A" base_MessageOccurrenceSpecification="_LvGIqiFwEeGAb79IZUV05A" Temperature="Hot"/>
  <LSC:MessageOccurrenceSpecification xmi:id="_LvMOfiFwEeGAb79IZUV05A" base_MessageOccurrenceSpecification="_LvGIrSFwEeGAb79IZUV05A"/>
  <LSC:MessageOccurrenceSpecification xmi:id="_LvMOfyFwEeGAb79IZUV05A" base_MessageOccurrenceSpecification="_LvGIriFwEeGAb79IZUV05A"/>
  <LSC:Message xmi:id="_LvMOgCFwEeGAb79IZUV05A" base_Message="_LvGIryFwEeGAb79IZUV05A" ActionOnProperty="None"/>
  <LSC:Message xmi:id="_LvMOgSFwEeGAb79IZUV05A" base_Message="_LvGIsCFwEeGAb79IZUV05A" ActionOnProperty="None" Temperature="Hot" Execution="Execute"/>
  <LSC:Message xmi:id="_LvMOgiFwEeGAb79IZUV05A" base_Message="_LvGIsSFwEeGAb79IZUV05A" ActionOnProperty="None" Temperature="Hot" Execution="Execute"/>
  <LSC:Message xmi:id="_LvMOgyFwEeGAb79IZUV05A" base_Message="_LvGItCFwEeGAb79IZUV05A" ActionOnProperty="None" Temperature="Hot" Execution="Execute"/>
  <LSC:Message xmi:id="_LvMOhCFwEeGAb79IZUV05A" base_Message="_LvGItyFwEeGAb79IZUV05A" ActionOnProperty="None" Temperature="Hot" Execution="Execute"/>
  <LSC:Interaction xmi:id="_LvSUYCFwEeGAb79IZUV05A" base_Interaction="_LvGIuiFwEeGAb79IZUV05A" Mode="Universal"/>
  <LSC:Lifeline xmi:id="_LvSUYSFwEeGAb79IZUV05A" base_Lifeline="_LvGIuyFwEeGAb79IZUV05A" PolymorphicScope="Deep" Binding="Static"/>
  <LSC:Lifeline xmi:id="_LvSUYiFwEeGAb79IZUV05A" base_Lifeline="_LvGIvCFwEeGAb79IZUV05A" PolymorphicScope="Deep" Binding="Static"/>
  <LSC:Lifeline xmi:id="_LvSUYyFwEeGAb79IZUV05A" base_Lifeline="_LvGIvSFwEeGAb79IZUV05A" PolymorphicScope="Deep" Binding="Static"/>
  <LSC:MessageOccurrenceSpecification xmi:id="_LvSUZCFwEeGAb79IZUV05A" base_MessageOccurrenceSpecification="_LvGIviFwEeGAb79IZUV05A"/>
  <LSC:MessageOccurrenceSpecification xmi:id="_LvSUZSFwEeGAb79IZUV05A" base_MessageOccurrenceSpecification="_LvGIvyFwEeGAb79IZUV05A"/>
  <LSC:MessageOccurrenceSpecification xmi:id="_LvSUZiFwEeGAb79IZUV05A" base_MessageOccurrenceSpecification="_LvGIwiFwEeGAb79IZUV05A"/>
  <LSC:MessageOccurrenceSpecification xmi:id="_LvSUZyFwEeGAb79IZUV05A" base_MessageOccurrenceSpecification="_LvGIwyFwEeGAb79IZUV05A"/>
  <LSC:MessageOccurrenceSpecification xmi:id="_LvSUaCFwEeGAb79IZUV05A" base_MessageOccurrenceSpecification="_LvGIxCFwEeGAb79IZUV05A" Temperature="Hot"/>
  <LSC:MessageOccurrenceSpecification xmi:id="_LvSUaSFwEeGAb79IZUV05A" base_MessageOccurrenceSpecification="_LvGIxSFwEeGAb79IZUV05A" Temperature="Hot"/>
  <LSC:MessageOccurrenceSpecification xmi:id="_LvSUaiFwEeGAb79IZUV05A" base_MessageOccurrenceSpecification="_LvGIyCFwEeGAb79IZUV05A"/>
  <LSC:MessageOccurrenceSpecification xmi:id="_LvSUayFwEeGAb79IZUV05A" base_MessageOccurrenceSpecification="_LvGIySFwEeGAb79IZUV05A"/>
  <LSC:MessageOccurrenceSpecification xmi:id="_LvSUbCFwEeGAb79IZUV05A" base_MessageOccurrenceSpecification="_LvGIyiFwEeGAb79IZUV05A" Temperature="Hot"/>
  <LSC:MessageOccurrenceSpecification xmi:id="_LvSUbSFwEeGAb79IZUV05A" base_MessageOccurrenceSpecification="_LvGIyyFwEeGAb79IZUV05A" Temperature="Hot"/>
  <LSC:MessageOccurrenceSpecification xmi:id="_LvSUbiFwEeGAb79IZUV05A" base_MessageOccurrenceSpecification="_LvGIziFwEeGAb79IZUV05A"/>
  <LSC:MessageOccurrenceSpecification xmi:id="_LvSUbyFwEeGAb79IZUV05A" base_MessageOccurrenceSpecification="_LvGIzyFwEeGAb79IZUV05A"/>
  <LSC:MessageOccurrenceSpecification xmi:id="_LvSUcCFwEeGAb79IZUV05A" base_MessageOccurrenceSpecification="_LvGI0CFwEeGAb79IZUV05A" Temperature="Hot"/>
  <LSC:MessageOccurrenceSpecification xmi:id="_LvSUcSFwEeGAb79IZUV05A" base_MessageOccurrenceSpecification="_LvGI0SFwEeGAb79IZUV05A" Temperature="Hot"/>
  <LSC:MessageOccurrenceSpecification xmi:id="_LvSUciFwEeGAb79IZUV05A" base_MessageOccurrenceSpecification="_LvGI1CFwEeGAb79IZUV05A"/>
  <LSC:MessageOccurrenceSpecification xmi:id="_LvSUcyFwEeGAb79IZUV05A" base_MessageOccurrenceSpecification="_LvGI1SFwEeGAb79IZUV05A"/>
  <LSC:MessageOccurrenceSpecification xmi:id="_LvSUdCFwEeGAb79IZUV05A" base_MessageOccurrenceSpecification="_LvGI1iFwEeGAb79IZUV05A" Temperature="Hot"/>
  <LSC:MessageOccurrenceSpecification xmi:id="_LvSUdSFwEeGAb79IZUV05A" base_MessageOccurrenceSpecification="_LvGI1yFwEeGAb79IZUV05A" Temperature="Hot"/>
  <LSC:MessageOccurrenceSpecification xmi:id="_LvSUdiFwEeGAb79IZUV05A" base_MessageOccurrenceSpecification="_LvGI2iFwEeGAb79IZUV05A"/>
  <LSC:MessageOccurrenceSpecification xmi:id="_LvSUdyFwEeGAb79IZUV05A" base_MessageOccurrenceSpecification="_LvGI2yFwEeGAb79IZUV05A"/>
  <LSC:MessageOccurrenceSpecification xmi:id="_LvSUeCFwEeGAb79IZUV05A" base_MessageOccurrenceSpecification="_LvGI3CFwEeGAb79IZUV05A" Temperature="Hot"/>
  <LSC:MessageOccurrenceSpecification xmi:id="_LvSUeSFwEeGAb79IZUV05A" base_MessageOccurrenceSpecification="_LvGI3SFwEeGAb79IZUV05A" Temperature="Hot"/>
  <LSC:MessageOccurrenceSpecification xmi:id="_LvSUeiFwEeGAb79IZUV05A" base_MessageOccurrenceSpecification="_LvGI4CFwEeGAb79IZUV05A"/>
  <LSC:MessageOccurrenceSpecification xmi:id="_LvSUeyFwEeGAb79IZUV05A" base_MessageOccurrenceSpecification="_LvGI4SFwEeGAb79IZUV05A"/>
  <LSC:MessageOccurrenceSpecification xmi:id="_LvSUfCFwEeGAb79IZUV05A" base_MessageOccurrenceSpecification="_LvGI4iFwEeGAb79IZUV05A" Temperature="Hot"/>
  <LSC:MessageOccurrenceSpecification xmi:id="_LvSUfSFwEeGAb79IZUV05A" base_MessageOccurrenceSpecification="_LvGI4yFwEeGAb79IZUV05A" Temperature="Hot"/>
  <LSC:MessageOccurrenceSpecification xmi:id="_LvSUfiFwEeGAb79IZUV05A" base_MessageOccurrenceSpecification="_LvGI5iFwEeGAb79IZUV05A"/>
  <LSC:MessageOccurrenceSpecification xmi:id="_LvSUfyFwEeGAb79IZUV05A" base_MessageOccurrenceSpecification="_LvGI5yFwEeGAb79IZUV05A"/>
  <LSC:MessageOccurrenceSpecification xmi:id="_LvSUgCFwEeGAb79IZUV05A" base_MessageOccurrenceSpecification="_LvGI6CFwEeGAb79IZUV05A" Temperature="Hot"/>
  <LSC:MessageOccurrenceSpecification xmi:id="_LvSUgSFwEeGAb79IZUV05A" base_MessageOccurrenceSpecification="_LvGI6SFwEeGAb79IZUV05A" Temperature="Hot"/>
  <LSC:MessageOccurrenceSpecification xmi:id="_LvSUgiFwEeGAb79IZUV05A" base_MessageOccurrenceSpecification="_LvGI7CFwEeGAb79IZUV05A"/>
  <LSC:MessageOccurrenceSpecification xmi:id="_LvSUgyFwEeGAb79IZUV05A" base_MessageOccurrenceSpecification="_LvGI7SFwEeGAb79IZUV05A"/>
  <LSC:MessageOccurrenceSpecification xmi:id="_LvSUhCFwEeGAb79IZUV05A" base_MessageOccurrenceSpecification="_LvGI7iFwEeGAb79IZUV05A" Temperature="Hot"/>
  <LSC:MessageOccurrenceSpecification xmi:id="_LvSUhSFwEeGAb79IZUV05A" base_MessageOccurrenceSpecification="_LvGI7yFwEeGAb79IZUV05A" Temperature="Hot"/>
  <LSC:MessageOccurrenceSpecification xmi:id="_LvSUhiFwEeGAb79IZUV05A" base_MessageOccurrenceSpecification="_LvGI8iFwEeGAb79IZUV05A"/>
  <LSC:MessageOccurrenceSpecification xmi:id="_LvSUhyFwEeGAb79IZUV05A" base_MessageOccurrenceSpecification="_LvGI8yFwEeGAb79IZUV05A"/>
  <LSC:MessageOccurrenceSpecification xmi:id="_LvSUiCFwEeGAb79IZUV05A" base_MessageOccurrenceSpecification="_LvGI9CFwEeGAb79IZUV05A" Temperature="Hot"/>
  <LSC:MessageOccurrenceSpecification xmi:id="_LvSUiSFwEeGAb79IZUV05A" base_MessageOccurrenceSpecification="_LvGI9SFwEeGAb79IZUV05A" Temperature="Hot"/>
  <LSC:MessageOccurrenceSpecification xmi:id="_LvSUiiFwEeGAb79IZUV05A" base_MessageOccurrenceSpecification="_LvGI-CFwEeGAb79IZUV05A"/>
  <LSC:MessageOccurrenceSpecification xmi:id="_LvSUiyFwEeGAb79IZUV05A" base_MessageOccurrenceSpecification="_LvGI-SFwEeGAb79IZUV05A"/>
  <LSC:Message xmi:id="_LvSUjCFwEeGAb79IZUV05A" base_Message="_LvGI-iFwEeGAb79IZUV05A" ActionOnProperty="None"/>
  <LSC:Message xmi:id="_LvSUjSFwEeGAb79IZUV05A" base_Message="_LvGI-yFwEeGAb79IZUV05A" ActionOnProperty="None" Temperature="Hot" Execution="Execute"/>
  <LSC:Message xmi:id="_LvSUjiFwEeGAb79IZUV05A" base_Message="_LvGI_CFwEeGAb79IZUV05A" ActionOnProperty="None" Temperature="Hot" Execution="Execute"/>
  <LSC:Message xmi:id="_LvSUjyFwEeGAb79IZUV05A" base_Message="_LvGI_yFwEeGAb79IZUV05A" ActionOnProperty="None" Temperature="Hot" Execution="Execute"/>
  <LSC:Message xmi:id="_LvSUkCFwEeGAb79IZUV05A" base_Message="_LvGJAiFwEeGAb79IZUV05A" ActionOnProperty="None" Temperature="Hot" Execution="Execute"/>
  <LSC:Message xmi:id="_LvSUkSFwEeGAb79IZUV05A" base_Message="_LvGJBSFwEeGAb79IZUV05A" ActionOnProperty="None" Temperature="Hot" Execution="Execute"/>
  <LSC:Message xmi:id="_LvSUkiFwEeGAb79IZUV05A" base_Message="_LvGJCCFwEeGAb79IZUV05A" ActionOnProperty="None" Temperature="Hot" Execution="Execute"/>
  <LSC:Message xmi:id="_LvSUkyFwEeGAb79IZUV05A" base_Message="_LvGJCyFwEeGAb79IZUV05A" ActionOnProperty="None" Temperature="Hot" Execution="Execute"/>
  <LSC:Message xmi:id="_LvSUlCFwEeGAb79IZUV05A" base_Message="_LvGJDiFwEeGAb79IZUV05A" ActionOnProperty="None" Temperature="Hot" Execution="Execute"/>
  <LSC:Message xmi:id="_LvSUlSFwEeGAb79IZUV05A" base_Message="_LvGJESFwEeGAb79IZUV05A" ActionOnProperty="None" Temperature="Hot" Execution="Execute"/>
  <LSC:Interaction xmi:id="_LvSUliFwEeGAb79IZUV05A" base_Interaction="_LvGJFCFwEeGAb79IZUV05A" Mode="Universal"/>
  <LSC:Lifeline xmi:id="_LvSUlyFwEeGAb79IZUV05A" base_Lifeline="_LvGJFSFwEeGAb79IZUV05A" PolymorphicScope="Deep" Binding="Static"/>
  <LSC:Lifeline xmi:id="_LvSUmCFwEeGAb79IZUV05A" base_Lifeline="_LvGJFiFwEeGAb79IZUV05A" PolymorphicScope="Deep" Binding="Static"/>
  <LSC:Lifeline xmi:id="_LvSUmSFwEeGAb79IZUV05A" base_Lifeline="_LvGJFyFwEeGAb79IZUV05A" PolymorphicScope="Deep" Binding="Static"/>
  <LSC:MessageOccurrenceSpecification xmi:id="_LvSUmiFwEeGAb79IZUV05A" base_MessageOccurrenceSpecification="_LvGJGCFwEeGAb79IZUV05A"/>
  <LSC:MessageOccurrenceSpecification xmi:id="_LvSUmyFwEeGAb79IZUV05A" base_MessageOccurrenceSpecification="_LvGJGSFwEeGAb79IZUV05A"/>
  <LSC:MessageOccurrenceSpecification xmi:id="_LvSUnCFwEeGAb79IZUV05A" base_MessageOccurrenceSpecification="_LvGJHCFwEeGAb79IZUV05A"/>
  <LSC:MessageOccurrenceSpecification xmi:id="_LvSUnSFwEeGAb79IZUV05A" base_MessageOccurrenceSpecification="_LvGJHSFwEeGAb79IZUV05A"/>
  <LSC:MessageOccurrenceSpecification xmi:id="_LvSUniFwEeGAb79IZUV05A" base_MessageOccurrenceSpecification="_LvGJHiFwEeGAb79IZUV05A" Temperature="Hot"/>
  <LSC:MessageOccurrenceSpecification xmi:id="_LvSUnyFwEeGAb79IZUV05A" base_MessageOccurrenceSpecification="_LvGJHyFwEeGAb79IZUV05A" Temperature="Hot"/>
  <LSC:MessageOccurrenceSpecification xmi:id="_LvSUoCFwEeGAb79IZUV05A" base_MessageOccurrenceSpecification="_LvGJIiFwEeGAb79IZUV05A"/>
  <LSC:MessageOccurrenceSpecification xmi:id="_LvSUoSFwEeGAb79IZUV05A" base_MessageOccurrenceSpecification="_LvGJIyFwEeGAb79IZUV05A"/>
  <LSC:MessageOccurrenceSpecification xmi:id="_LvSUoiFwEeGAb79IZUV05A" base_MessageOccurrenceSpecification="_LvGJJCFwEeGAb79IZUV05A" Temperature="Hot"/>
  <LSC:MessageOccurrenceSpecification xmi:id="_LvSUoyFwEeGAb79IZUV05A" base_MessageOccurrenceSpecification="_LvGJJSFwEeGAb79IZUV05A" Temperature="Hot"/>
  <LSC:MessageOccurrenceSpecification xmi:id="_LvSUpCFwEeGAb79IZUV05A" base_MessageOccurrenceSpecification="_LvGJKCFwEeGAb79IZUV05A"/>
  <LSC:MessageOccurrenceSpecification xmi:id="_LvSUpSFwEeGAb79IZUV05A" base_MessageOccurrenceSpecification="_LvGJKSFwEeGAb79IZUV05A"/>
  <LSC:MessageOccurrenceSpecification xmi:id="_LvSUpiFwEeGAb79IZUV05A" base_MessageOccurrenceSpecification="_LvGJKiFwEeGAb79IZUV05A" Temperature="Hot"/>
  <LSC:MessageOccurrenceSpecification xmi:id="_LvSUpyFwEeGAb79IZUV05A" base_MessageOccurrenceSpecification="_LvGJKyFwEeGAb79IZUV05A" Temperature="Hot"/>
  <LSC:MessageOccurrenceSpecification xmi:id="_LvSUqCFwEeGAb79IZUV05A" base_MessageOccurrenceSpecification="_LvGJLiFwEeGAb79IZUV05A"/>
  <LSC:MessageOccurrenceSpecification xmi:id="_LvSUqSFwEeGAb79IZUV05A" base_MessageOccurrenceSpecification="_LvGJLyFwEeGAb79IZUV05A"/>
  <LSC:Message xmi:id="_LvSUqiFwEeGAb79IZUV05A" base_Message="_LvGJMCFwEeGAb79IZUV05A" ActionOnProperty="None"/>
  <LSC:Message xmi:id="_LvSUqyFwEeGAb79IZUV05A" base_Message="_LvGJMSFwEeGAb79IZUV05A" ActionOnProperty="None" Temperature="Hot" Execution="Execute"/>
  <LSC:Message xmi:id="_LvSUrCFwEeGAb79IZUV05A" base_Message="_LvGJMiFwEeGAb79IZUV05A" ActionOnProperty="None" Temperature="Hot" Execution="Execute"/>
  <LSC:Message xmi:id="_LvSUrSFwEeGAb79IZUV05A" base_Message="_LvGJNiFwEeGAb79IZUV05A" ActionOnProperty="None" Temperature="Hot" Execution="Execute"/>
  <LSC:Interaction xmi:id="_LvSUriFwEeGAb79IZUV05A" base_Interaction="_LvGJOiFwEeGAb79IZUV05A" Mode="Universal"/>
  <LSC:Lifeline xmi:id="_LvSUryFwEeGAb79IZUV05A" base_Lifeline="_LvGJOyFwEeGAb79IZUV05A" PolymorphicScope="Deep" Binding="Static"/>
  <LSC:Lifeline xmi:id="_LvSUsCFwEeGAb79IZUV05A" base_Lifeline="_LvGJPCFwEeGAb79IZUV05A" PolymorphicScope="Deep" Binding="Static"/>
  <LSC:Lifeline xmi:id="_LvSUsSFwEeGAb79IZUV05A" base_Lifeline="_LvGJPSFwEeGAb79IZUV05A" PolymorphicScope="Deep" Binding="Static"/>
  <LSC:MessageOccurrenceSpecification xmi:id="_LvSUsiFwEeGAb79IZUV05A" base_MessageOccurrenceSpecification="_LvGJPiFwEeGAb79IZUV05A"/>
  <LSC:MessageOccurrenceSpecification xmi:id="_LvSUsyFwEeGAb79IZUV05A" base_MessageOccurrenceSpecification="_LvGJPyFwEeGAb79IZUV05A"/>
  <LSC:MessageOccurrenceSpecification xmi:id="_LvSUtCFwEeGAb79IZUV05A" base_MessageOccurrenceSpecification="_LvGJQiFwEeGAb79IZUV05A"/>
  <LSC:MessageOccurrenceSpecification xmi:id="_LvSUtSFwEeGAb79IZUV05A" base_MessageOccurrenceSpecification="_LvGJQyFwEeGAb79IZUV05A"/>
  <LSC:MessageOccurrenceSpecification xmi:id="_LvSUtiFwEeGAb79IZUV05A" base_MessageOccurrenceSpecification="_LvGJRCFwEeGAb79IZUV05A" Temperature="Hot"/>
  <LSC:MessageOccurrenceSpecification xmi:id="_LvSUtyFwEeGAb79IZUV05A" base_MessageOccurrenceSpecification="_LvGJRSFwEeGAb79IZUV05A" Temperature="Hot"/>
  <LSC:MessageOccurrenceSpecification xmi:id="_LvSUuCFwEeGAb79IZUV05A" base_MessageOccurrenceSpecification="_LvGJSCFwEeGAb79IZUV05A"/>
  <LSC:MessageOccurrenceSpecification xmi:id="_LvSUuSFwEeGAb79IZUV05A" base_MessageOccurrenceSpecification="_LvGJSSFwEeGAb79IZUV05A"/>
  <LSC:MessageOccurrenceSpecification xmi:id="_LvSUuiFwEeGAb79IZUV05A" base_MessageOccurrenceSpecification="_LvGJSiFwEeGAb79IZUV05A" Temperature="Hot"/>
  <LSC:MessageOccurrenceSpecification xmi:id="_LvSUuyFwEeGAb79IZUV05A" base_MessageOccurrenceSpecification="_LvGJSyFwEeGAb79IZUV05A" Temperature="Hot"/>
  <LSC:MessageOccurrenceSpecification xmi:id="_LvSUvCFwEeGAb79IZUV05A" base_MessageOccurrenceSpecification="_LvGJTiFwEeGAb79IZUV05A"/>
  <LSC:MessageOccurrenceSpecification xmi:id="_LvSUvSFwEeGAb79IZUV05A" base_MessageOccurrenceSpecification="_LvGJTyFwEeGAb79IZUV05A"/>
  <LSC:MessageOccurrenceSpecification xmi:id="_LvSUviFwEeGAb79IZUV05A" base_MessageOccurrenceSpecification="_LvGJUCFwEeGAb79IZUV05A" Temperature="Hot"/>
  <LSC:MessageOccurrenceSpecification xmi:id="_LvSUvyFwEeGAb79IZUV05A" base_MessageOccurrenceSpecification="_LvGJUSFwEeGAb79IZUV05A" Temperature="Hot"/>
  <LSC:MessageOccurrenceSpecification xmi:id="_LvSUwCFwEeGAb79IZUV05A" base_MessageOccurrenceSpecification="_LvGJVCFwEeGAb79IZUV05A"/>
  <LSC:MessageOccurrenceSpecification xmi:id="_LvSUwSFwEeGAb79IZUV05A" base_MessageOccurrenceSpecification="_LvGJVSFwEeGAb79IZUV05A"/>
  <LSC:Message xmi:id="_LvSUwiFwEeGAb79IZUV05A" base_Message="_LvGJViFwEeGAb79IZUV05A" ActionOnProperty="None"/>
  <LSC:Message xmi:id="_LvSUwyFwEeGAb79IZUV05A" base_Message="_LvGJVyFwEeGAb79IZUV05A" ActionOnProperty="None" Temperature="Hot" Execution="Execute"/>
  <LSC:Message xmi:id="_LvSUxCFwEeGAb79IZUV05A" base_Message="_LvGJWCFwEeGAb79IZUV05A" ActionOnProperty="None" Temperature="Hot" Execution="Execute"/>
  <LSC:Message xmi:id="_LvSUxSFwEeGAb79IZUV05A" base_Message="_LvGJWyFwEeGAb79IZUV05A" ActionOnProperty="None" Temperature="Hot" Execution="Execute"/>
  <LSC:Interaction xmi:id="_LvSUxiFwEeGAb79IZUV05A" base_Interaction="_LvGJXiFwEeGAb79IZUV05A" Mode="Universal"/>
  <LSC:Lifeline xmi:id="_LvSUxyFwEeGAb79IZUV05A" base_Lifeline="_LvGJXyFwEeGAb79IZUV05A" PolymorphicScope="Deep" Binding="Static"/>
  <LSC:Lifeline xmi:id="_LvSUyCFwEeGAb79IZUV05A" base_Lifeline="_LvGJYCFwEeGAb79IZUV05A" PolymorphicScope="Deep" Binding="Static" BindingExpression=""/>
  <LSC:Lifeline xmi:id="_LvSUySFwEeGAb79IZUV05A" base_Lifeline="_LvGJYSFwEeGAb79IZUV05A" PolymorphicScope="Deep" Binding="Static"/>
  <LSC:MessageOccurrenceSpecification xmi:id="_LvSUyiFwEeGAb79IZUV05A" base_MessageOccurrenceSpecification="_LvGJYiFwEeGAb79IZUV05A"/>
  <LSC:MessageOccurrenceSpecification xmi:id="_LvSUyyFwEeGAb79IZUV05A" base_MessageOccurrenceSpecification="_LvGJYyFwEeGAb79IZUV05A"/>
  <LSC:MessageOccurrenceSpecification xmi:id="_LvSUzCFwEeGAb79IZUV05A" base_MessageOccurrenceSpecification="_LvGJZiFwEeGAb79IZUV05A"/>
  <LSC:MessageOccurrenceSpecification xmi:id="_LvSUzSFwEeGAb79IZUV05A" base_MessageOccurrenceSpecification="_LvGJZyFwEeGAb79IZUV05A"/>
  <LSC:MessageOccurrenceSpecification xmi:id="_LvSUziFwEeGAb79IZUV05A" base_MessageOccurrenceSpecification="_LvGJaCFwEeGAb79IZUV05A" Temperature="Hot"/>
  <LSC:MessageOccurrenceSpecification xmi:id="_LvSUzyFwEeGAb79IZUV05A" base_MessageOccurrenceSpecification="_LvGJaSFwEeGAb79IZUV05A" Temperature="Hot"/>
  <LSC:MessageOccurrenceSpecification xmi:id="_LvSU0CFwEeGAb79IZUV05A" base_MessageOccurrenceSpecification="_LvGJbCFwEeGAb79IZUV05A"/>
  <LSC:MessageOccurrenceSpecification xmi:id="_LvSU0SFwEeGAb79IZUV05A" base_MessageOccurrenceSpecification="_LvGJbSFwEeGAb79IZUV05A"/>
  <LSC:MessageOccurrenceSpecification xmi:id="_LvSU0iFwEeGAb79IZUV05A" base_MessageOccurrenceSpecification="_LvGJbiFwEeGAb79IZUV05A" Temperature="Hot"/>
  <LSC:MessageOccurrenceSpecification xmi:id="_LvSU0yFwEeGAb79IZUV05A" base_MessageOccurrenceSpecification="_LvGJbyFwEeGAb79IZUV05A" Temperature="Hot"/>
  <LSC:MessageOccurrenceSpecification xmi:id="_LvSU1CFwEeGAb79IZUV05A" base_MessageOccurrenceSpecification="_LvGJciFwEeGAb79IZUV05A"/>
  <LSC:MessageOccurrenceSpecification xmi:id="_LvSU1SFwEeGAb79IZUV05A" base_MessageOccurrenceSpecification="_LvGJcyFwEeGAb79IZUV05A"/>
  <LSC:MessageOccurrenceSpecification xmi:id="_LvSU1iFwEeGAb79IZUV05A" base_MessageOccurrenceSpecification="_LvGJdCFwEeGAb79IZUV05A" Temperature="Hot"/>
  <LSC:MessageOccurrenceSpecification xmi:id="_LvSU1yFwEeGAb79IZUV05A" base_MessageOccurrenceSpecification="_LvGJdSFwEeGAb79IZUV05A" Temperature="Hot"/>
  <LSC:MessageOccurrenceSpecification xmi:id="_LvSU2CFwEeGAb79IZUV05A" base_MessageOccurrenceSpecification="_LvGJeCFwEeGAb79IZUV05A"/>
  <LSC:MessageOccurrenceSpecification xmi:id="_LvSU2SFwEeGAb79IZUV05A" base_MessageOccurrenceSpecification="_LvGJeSFwEeGAb79IZUV05A"/>
  <LSC:MessageOccurrenceSpecification xmi:id="_LvSU2iFwEeGAb79IZUV05A" base_MessageOccurrenceSpecification="_LvGJeiFwEeGAb79IZUV05A" Temperature="Hot"/>
  <LSC:MessageOccurrenceSpecification xmi:id="_LvSU2yFwEeGAb79IZUV05A" base_MessageOccurrenceSpecification="_LvGJeyFwEeGAb79IZUV05A" Temperature="Hot"/>
  <LSC:MessageOccurrenceSpecification xmi:id="_LvSU3CFwEeGAb79IZUV05A" base_MessageOccurrenceSpecification="_LvGJfiFwEeGAb79IZUV05A"/>
  <LSC:MessageOccurrenceSpecification xmi:id="_LvSU3SFwEeGAb79IZUV05A" base_MessageOccurrenceSpecification="_LvGJfyFwEeGAb79IZUV05A"/>
  <LSC:MessageOccurrenceSpecification xmi:id="_LvSU3iFwEeGAb79IZUV05A" base_MessageOccurrenceSpecification="_LvGJgCFwEeGAb79IZUV05A" Temperature="Hot"/>
  <LSC:MessageOccurrenceSpecification xmi:id="_LvSU3yFwEeGAb79IZUV05A" base_MessageOccurrenceSpecification="_LvGJgSFwEeGAb79IZUV05A" Temperature="Hot"/>
  <LSC:MessageOccurrenceSpecification xmi:id="_LvSU4CFwEeGAb79IZUV05A" base_MessageOccurrenceSpecification="_LvGJhCFwEeGAb79IZUV05A"/>
  <LSC:MessageOccurrenceSpecification xmi:id="_LvSU4SFwEeGAb79IZUV05A" base_MessageOccurrenceSpecification="_LvGJhSFwEeGAb79IZUV05A"/>
  <LSC:MessageOccurrenceSpecification xmi:id="_LvSU4iFwEeGAb79IZUV05A" base_MessageOccurrenceSpecification="_LvGJhiFwEeGAb79IZUV05A" Temperature="Hot"/>
  <LSC:MessageOccurrenceSpecification xmi:id="_LvSU4yFwEeGAb79IZUV05A" base_MessageOccurrenceSpecification="_LvGJhyFwEeGAb79IZUV05A" Temperature="Hot"/>
  <LSC:MessageOccurrenceSpecification xmi:id="_LvSU5CFwEeGAb79IZUV05A" base_MessageOccurrenceSpecification="_LvGJiiFwEeGAb79IZUV05A"/>
  <LSC:MessageOccurrenceSpecification xmi:id="_LvSU5SFwEeGAb79IZUV05A" base_MessageOccurrenceSpecification="_LvGJiyFwEeGAb79IZUV05A"/>
  <LSC:MessageOccurrenceSpecification xmi:id="_LvSU5iFwEeGAb79IZUV05A" base_MessageOccurrenceSpecification="_LvGJjCFwEeGAb79IZUV05A" Temperature="Hot"/>
  <LSC:MessageOccurrenceSpecification xmi:id="_LvSU5yFwEeGAb79IZUV05A" base_MessageOccurrenceSpecification="_LvGJjSFwEeGAb79IZUV05A" Temperature="Hot"/>
  <LSC:MessageOccurrenceSpecification xmi:id="_LvSU6CFwEeGAb79IZUV05A" base_MessageOccurrenceSpecification="_LvGJkCFwEeGAb79IZUV05A"/>
  <LSC:MessageOccurrenceSpecification xmi:id="_LvSU6SFwEeGAb79IZUV05A" base_MessageOccurrenceSpecification="_LvGJkSFwEeGAb79IZUV05A"/>
  <LSC:MessageOccurrenceSpecification xmi:id="_LvSU6iFwEeGAb79IZUV05A" base_MessageOccurrenceSpecification="_LvGJkiFwEeGAb79IZUV05A" Temperature="Hot"/>
  <LSC:MessageOccurrenceSpecification xmi:id="_LvSU6yFwEeGAb79IZUV05A" base_MessageOccurrenceSpecification="_LvGJkyFwEeGAb79IZUV05A" Temperature="Hot"/>
  <LSC:MessageOccurrenceSpecification xmi:id="_LvSU7CFwEeGAb79IZUV05A" base_MessageOccurrenceSpecification="_LvGJliFwEeGAb79IZUV05A"/>
  <LSC:MessageOccurrenceSpecification xmi:id="_LvSU7SFwEeGAb79IZUV05A" base_MessageOccurrenceSpecification="_LvGJlyFwEeGAb79IZUV05A"/>
  <LSC:MessageOccurrenceSpecification xmi:id="_LvSU7iFwEeGAb79IZUV05A" base_MessageOccurrenceSpecification="_LvGJmCFwEeGAb79IZUV05A" Temperature="Hot"/>
  <LSC:MessageOccurrenceSpecification xmi:id="_LvSU7yFwEeGAb79IZUV05A" base_MessageOccurrenceSpecification="_LvGJmSFwEeGAb79IZUV05A" Temperature="Hot"/>
  <LSC:MessageOccurrenceSpecification xmi:id="_LvSU8CFwEeGAb79IZUV05A" base_MessageOccurrenceSpecification="_LvGJnCFwEeGAb79IZUV05A"/>
  <LSC:MessageOccurrenceSpecification xmi:id="_LvSU8SFwEeGAb79IZUV05A" base_MessageOccurrenceSpecification="_LvGJnSFwEeGAb79IZUV05A"/>
  <LSC:MessageOccurrenceSpecification xmi:id="_LvSU8iFwEeGAb79IZUV05A" base_MessageOccurrenceSpecification="_LvGJniFwEeGAb79IZUV05A" Temperature="Hot"/>
  <LSC:MessageOccurrenceSpecification xmi:id="_LvSU8yFwEeGAb79IZUV05A" base_MessageOccurrenceSpecification="_LvGJnyFwEeGAb79IZUV05A" Temperature="Hot"/>
  <LSC:MessageOccurrenceSpecification xmi:id="_LvSU9CFwEeGAb79IZUV05A" base_MessageOccurrenceSpecification="_LvGJoiFwEeGAb79IZUV05A"/>
  <LSC:MessageOccurrenceSpecification xmi:id="_LvSU9SFwEeGAb79IZUV05A" base_MessageOccurrenceSpecification="_LvGJoyFwEeGAb79IZUV05A"/>
  <LSC:MessageOccurrenceSpecification xmi:id="_LvSU9iFwEeGAb79IZUV05A" base_MessageOccurrenceSpecification="_LvGJpCFwEeGAb79IZUV05A" Temperature="Hot"/>
  <LSC:MessageOccurrenceSpecification xmi:id="_LvSU9yFwEeGAb79IZUV05A" base_MessageOccurrenceSpecification="_LvGJpSFwEeGAb79IZUV05A" Temperature="Hot"/>
  <LSC:MessageOccurrenceSpecification xmi:id="_LvSU-CFwEeGAb79IZUV05A" base_MessageOccurrenceSpecification="_LvGJqCFwEeGAb79IZUV05A"/>
  <LSC:MessageOccurrenceSpecification xmi:id="_LvSU-SFwEeGAb79IZUV05A" base_MessageOccurrenceSpecification="_LvGJqSFwEeGAb79IZUV05A"/>
  <LSC:MessageOccurrenceSpecification xmi:id="_LvSU-iFwEeGAb79IZUV05A" base_MessageOccurrenceSpecification="_LvGJqiFwEeGAb79IZUV05A" Temperature="Hot"/>
  <LSC:MessageOccurrenceSpecification xmi:id="_LvSU-yFwEeGAb79IZUV05A" base_MessageOccurrenceSpecification="_LvGJqyFwEeGAb79IZUV05A" Temperature="Hot"/>
  <LSC:MessageOccurrenceSpecification xmi:id="_LvSU_CFwEeGAb79IZUV05A" base_MessageOccurrenceSpecification="_LvGJriFwEeGAb79IZUV05A"/>
  <LSC:MessageOccurrenceSpecification xmi:id="_LvSU_SFwEeGAb79IZUV05A" base_MessageOccurrenceSpecification="_LvGJryFwEeGAb79IZUV05A"/>
  <LSC:MessageOccurrenceSpecification xmi:id="_LvSU_iFwEeGAb79IZUV05A" base_MessageOccurrenceSpecification="_LvGJsCFwEeGAb79IZUV05A" Temperature="Hot"/>
  <LSC:MessageOccurrenceSpecification xmi:id="_LvSU_yFwEeGAb79IZUV05A" base_MessageOccurrenceSpecification="_LvGJsSFwEeGAb79IZUV05A" Temperature="Hot"/>
  <LSC:MessageOccurrenceSpecification xmi:id="_LvSVACFwEeGAb79IZUV05A" base_MessageOccurrenceSpecification="_LvGJtCFwEeGAb79IZUV05A"/>
  <LSC:MessageOccurrenceSpecification xmi:id="_LvSVASFwEeGAb79IZUV05A" base_MessageOccurrenceSpecification="_LvGJtSFwEeGAb79IZUV05A"/>
  <LSC:MessageOccurrenceSpecification xmi:id="_LvSVAiFwEeGAb79IZUV05A" base_MessageOccurrenceSpecification="_LvGJtiFwEeGAb79IZUV05A" Temperature="Hot"/>
  <LSC:MessageOccurrenceSpecification xmi:id="_LvSVAyFwEeGAb79IZUV05A" base_MessageOccurrenceSpecification="_LvGJtyFwEeGAb79IZUV05A" Temperature="Hot"/>
  <LSC:MessageOccurrenceSpecification xmi:id="_LvSVBCFwEeGAb79IZUV05A" base_MessageOccurrenceSpecification="_LvGJuiFwEeGAb79IZUV05A"/>
  <LSC:MessageOccurrenceSpecification xmi:id="_LvSVBSFwEeGAb79IZUV05A" base_MessageOccurrenceSpecification="_LvGJuyFwEeGAb79IZUV05A"/>
  <LSC:Message xmi:id="_LvSVBiFwEeGAb79IZUV05A" base_Message="_LvGJvCFwEeGAb79IZUV05A" ActionOnProperty="None"/>
  <LSC:Message xmi:id="_LvSVByFwEeGAb79IZUV05A" base_Message="_LvGJvSFwEeGAb79IZUV05A" ActionOnProperty="None" Temperature="Hot" Execution="Execute"/>
  <LSC:Message xmi:id="_LvSVCCFwEeGAb79IZUV05A" base_Message="_LvGJvyFwEeGAb79IZUV05A" ActionOnProperty="None" Temperature="Hot" Execution="Execute"/>
  <LSC:Message xmi:id="_LvSVCSFwEeGAb79IZUV05A" base_Message="_LvGJwCFwEeGAb79IZUV05A" ActionOnProperty="None" Temperature="Hot" Execution="Execute"/>
  <LSC:Message xmi:id="_LvSVCiFwEeGAb79IZUV05A" base_Message="_LvGJwiFwEeGAb79IZUV05A" ActionOnProperty="None" Temperature="Hot" Execution="Execute"/>
  <LSC:Message xmi:id="_LvSVCyFwEeGAb79IZUV05A" base_Message="_LvGJwyFwEeGAb79IZUV05A" ActionOnProperty="None" Temperature="Hot" Execution="Execute"/>
  <LSC:Message xmi:id="_LvSVDCFwEeGAb79IZUV05A" base_Message="_LvGJxSFwEeGAb79IZUV05A" ActionOnProperty="None" Temperature="Hot" Execution="Execute"/>
  <LSC:Message xmi:id="_LvSVDSFwEeGAb79IZUV05A" base_Message="_LvGJxiFwEeGAb79IZUV05A" ActionOnProperty="None" Temperature="Hot" Execution="Execute"/>
  <LSC:Message xmi:id="_LvSVDiFwEeGAb79IZUV05A" base_Message="_LvGJyCFwEeGAb79IZUV05A" ActionOnProperty="None" Temperature="Hot" Execution="Execute"/>
  <LSC:Message xmi:id="_LvSVDyFwEeGAb79IZUV05A" base_Message="_LvGJySFwEeGAb79IZUV05A" ActionOnProperty="None" Temperature="Hot" Execution="Execute"/>
  <LSC:Message xmi:id="_LvSVECFwEeGAb79IZUV05A" base_Message="_LvGJyyFwEeGAb79IZUV05A" ActionOnProperty="None" Temperature="Hot" Execution="Execute"/>
  <LSC:Message xmi:id="_LvSVESFwEeGAb79IZUV05A" base_Message="_LvGJzCFwEeGAb79IZUV05A" ActionOnProperty="None" Temperature="Hot" Execution="Execute"/>
  <LSC:Message xmi:id="_LvSVEiFwEeGAb79IZUV05A" base_Message="_LvGJziFwEeGAb79IZUV05A" ActionOnProperty="None" Temperature="Hot" Execution="Execute"/>
  <LSC:Message xmi:id="_LvSVEyFwEeGAb79IZUV05A" base_Message="_LvGJzyFwEeGAb79IZUV05A" ActionOnProperty="None" Temperature="Hot" Execution="Execute"/>
  <LSC:Message xmi:id="_LvSVFCFwEeGAb79IZUV05A" base_Message="_LvGJ0SFwEeGAb79IZUV05A" ActionOnProperty="None" Temperature="Hot" Execution="Execute"/>
  <LSC:Interaction xmi:id="_LvSVFSFwEeGAb79IZUV05A" base_Interaction="_LvGJ0iFwEeGAb79IZUV05A" Mode="Universal"/>
  <LSC:Lifeline xmi:id="_LvSVFiFwEeGAb79IZUV05A" base_Lifeline="_LvGJ0yFwEeGAb79IZUV05A" PolymorphicScope="Deep" Binding="Static"/>
  <LSC:Lifeline xmi:id="_LvSVFyFwEeGAb79IZUV05A" base_Lifeline="_LvGJ1CFwEeGAb79IZUV05A" PolymorphicScope="Deep" Binding="Static" BindingExpression=""/>
  <LSC:Lifeline xmi:id="_LvSVGCFwEeGAb79IZUV05A" base_Lifeline="_LvGJ1SFwEeGAb79IZUV05A" PolymorphicScope="Deep" Binding="Static"/>
  <LSC:MessageOccurrenceSpecification xmi:id="_LvSVGSFwEeGAb79IZUV05A" base_MessageOccurrenceSpecification="_LvGJ1iFwEeGAb79IZUV05A"/>
  <LSC:MessageOccurrenceSpecification xmi:id="_LvSVGiFwEeGAb79IZUV05A" base_MessageOccurrenceSpecification="_LvGJ1yFwEeGAb79IZUV05A"/>
  <LSC:MessageOccurrenceSpecification xmi:id="_LvSVGyFwEeGAb79IZUV05A" base_MessageOccurrenceSpecification="_LvGJ2iFwEeGAb79IZUV05A"/>
  <LSC:MessageOccurrenceSpecification xmi:id="_LvSVHCFwEeGAb79IZUV05A" base_MessageOccurrenceSpecification="_LvGJ2yFwEeGAb79IZUV05A"/>
  <LSC:MessageOccurrenceSpecification xmi:id="_LvSVHSFwEeGAb79IZUV05A" base_MessageOccurrenceSpecification="_LvGJ3CFwEeGAb79IZUV05A" Temperature="Hot"/>
  <LSC:MessageOccurrenceSpecification xmi:id="_LvSVHiFwEeGAb79IZUV05A" base_MessageOccurrenceSpecification="_LvGJ3SFwEeGAb79IZUV05A" Temperature="Hot"/>
  <LSC:MessageOccurrenceSpecification xmi:id="_LvSVHyFwEeGAb79IZUV05A" base_MessageOccurrenceSpecification="_LvGJ4CFwEeGAb79IZUV05A"/>
  <LSC:MessageOccurrenceSpecification xmi:id="_LvSVICFwEeGAb79IZUV05A" base_MessageOccurrenceSpecification="_LvGJ4SFwEeGAb79IZUV05A"/>
  <LSC:MessageOccurrenceSpecification xmi:id="_LvSVISFwEeGAb79IZUV05A" base_MessageOccurrenceSpecification="_LvGJ4iFwEeGAb79IZUV05A" Temperature="Hot"/>
  <LSC:MessageOccurrenceSpecification xmi:id="_LvSVIiFwEeGAb79IZUV05A" base_MessageOccurrenceSpecification="_LvGJ4yFwEeGAb79IZUV05A" Temperature="Hot"/>
  <LSC:MessageOccurrenceSpecification xmi:id="_LvSVIyFwEeGAb79IZUV05A" base_MessageOccurrenceSpecification="_LvGJ5iFwEeGAb79IZUV05A"/>
  <LSC:MessageOccurrenceSpecification xmi:id="_LvSVJCFwEeGAb79IZUV05A" base_MessageOccurrenceSpecification="_LvGJ5yFwEeGAb79IZUV05A"/>
  <LSC:MessageOccurrenceSpecification xmi:id="_LvSVJSFwEeGAb79IZUV05A" base_MessageOccurrenceSpecification="_LvGJ6CFwEeGAb79IZUV05A" Temperature="Hot"/>
  <LSC:MessageOccurrenceSpecification xmi:id="_LvSVJiFwEeGAb79IZUV05A" base_MessageOccurrenceSpecification="_LvGJ6SFwEeGAb79IZUV05A" Temperature="Hot"/>
  <LSC:MessageOccurrenceSpecification xmi:id="_LvSVJyFwEeGAb79IZUV05A" base_MessageOccurrenceSpecification="_LvGJ7CFwEeGAb79IZUV05A"/>
  <LSC:MessageOccurrenceSpecification xmi:id="_LvSVKCFwEeGAb79IZUV05A" base_MessageOccurrenceSpecification="_LvGJ7SFwEeGAb79IZUV05A"/>
  <LSC:MessageOccurrenceSpecification xmi:id="_LvSVKSFwEeGAb79IZUV05A" base_MessageOccurrenceSpecification="_LvGJ7iFwEeGAb79IZUV05A" Temperature="Hot"/>
  <LSC:MessageOccurrenceSpecification xmi:id="_LvSVKiFwEeGAb79IZUV05A" base_MessageOccurrenceSpecification="_LvGJ7yFwEeGAb79IZUV05A" Temperature="Hot"/>
  <LSC:MessageOccurrenceSpecification xmi:id="_LvSVKyFwEeGAb79IZUV05A" base_MessageOccurrenceSpecification="_LvGJ8iFwEeGAb79IZUV05A"/>
  <LSC:MessageOccurrenceSpecification xmi:id="_LvSVLCFwEeGAb79IZUV05A" base_MessageOccurrenceSpecification="_LvGJ8yFwEeGAb79IZUV05A"/>
  <LSC:MessageOccurrenceSpecification xmi:id="_LvSVLSFwEeGAb79IZUV05A" base_MessageOccurrenceSpecification="_LvGJ9CFwEeGAb79IZUV05A" Temperature="Hot"/>
  <LSC:MessageOccurrenceSpecification xmi:id="_LvSVLiFwEeGAb79IZUV05A" base_MessageOccurrenceSpecification="_LvGJ9SFwEeGAb79IZUV05A" Temperature="Hot"/>
  <LSC:MessageOccurrenceSpecification xmi:id="_LvSVLyFwEeGAb79IZUV05A" base_MessageOccurrenceSpecification="_LvGJ-CFwEeGAb79IZUV05A"/>
  <LSC:MessageOccurrenceSpecification xmi:id="_LvSVMCFwEeGAb79IZUV05A" base_MessageOccurrenceSpecification="_LvGJ-SFwEeGAb79IZUV05A"/>
  <LSC:MessageOccurrenceSpecification xmi:id="_LvSVMSFwEeGAb79IZUV05A" base_MessageOccurrenceSpecification="_LvGJ-iFwEeGAb79IZUV05A" Temperature="Hot"/>
  <LSC:MessageOccurrenceSpecification xmi:id="_LvSVMiFwEeGAb79IZUV05A" base_MessageOccurrenceSpecification="_LvGJ-yFwEeGAb79IZUV05A" Temperature="Hot"/>
  <LSC:MessageOccurrenceSpecification xmi:id="_LvSVMyFwEeGAb79IZUV05A" base_MessageOccurrenceSpecification="_LvGJ_iFwEeGAb79IZUV05A"/>
  <LSC:MessageOccurrenceSpecification xmi:id="_LvSVNCFwEeGAb79IZUV05A" base_MessageOccurrenceSpecification="_LvGJ_yFwEeGAb79IZUV05A"/>
  <LSC:Message xmi:id="_LvSVNSFwEeGAb79IZUV05A" base_Message="_LvGKACFwEeGAb79IZUV05A" ActionOnProperty="None"/>
  <LSC:Message xmi:id="_LvSVNiFwEeGAb79IZUV05A" base_Message="_LvGKASFwEeGAb79IZUV05A" ActionOnProperty="None" Temperature="Hot" Execution="Execute"/>
  <LSC:Message xmi:id="_LvSVNyFwEeGAb79IZUV05A" base_Message="_LvGKAiFwEeGAb79IZUV05A" ActionOnProperty="None" Temperature="Hot" Execution="Execute"/>
  <LSC:Message xmi:id="_LvSVOCFwEeGAb79IZUV05A" base_Message="_LvGKAyFwEeGAb79IZUV05A" ActionOnProperty="None" Temperature="Hot" Execution="Execute"/>
  <LSC:Message xmi:id="_LvSVOSFwEeGAb79IZUV05A" base_Message="_LvGKBCFwEeGAb79IZUV05A" ActionOnProperty="None" Temperature="Hot" Execution="Execute"/>
  <LSC:Message xmi:id="_LvSVOiFwEeGAb79IZUV05A" base_Message="_LvGKBSFwEeGAb79IZUV05A" ActionOnProperty="None" Temperature="Hot" Execution="Execute"/>
  <LSC:Message xmi:id="_LvSVOyFwEeGAb79IZUV05A" base_Message="_LvGKBiFwEeGAb79IZUV05A" ActionOnProperty="None" Temperature="Hot" Execution="Execute"/>
  <LSC:Property xmi:id="_LvSVPCFwEeGAb79IZUV05A" base_Property="_LvGKByFwEeGAb79IZUV05A"/>
  <LSC:Property xmi:id="_LvSVPSFwEeGAb79IZUV05A" base_Property="_LvGKCCFwEeGAb79IZUV05A"/>
  <LSC:Property xmi:id="_LvSVPiFwEeGAb79IZUV05A" base_Property="_LvGKCSFwEeGAb79IZUV05A"/>
  <LSC:Property xmi:id="_LvSVPyFwEeGAb79IZUV05A" base_Property="_LvGKCiFwEeGAb79IZUV05A"/>
  <LSC:Message xmi:id="_Fsnw4CF8EeGBhvFwX834og" base_Message="_FsZHYCF8EeGBhvFwX834og" ActionOnProperty="None" Temperature="Hot" Execution="Execute"/>
  <LSC:MessageOccurrenceSpecification xmi:id="_FspmESF8EeGBhvFwX834og" base_MessageOccurrenceSpecification="_FspmECF8EeGBhvFwX834og" Temperature="Hot"/>
  <LSC:MessageOccurrenceSpecification xmi:id="_FsqNISF8EeGBhvFwX834og" base_MessageOccurrenceSpecification="_FsqNICF8EeGBhvFwX834og" Temperature="Hot"/>
  <LSC:MessageOccurrenceSpecification xmi:id="_FsqNJSF8EeGBhvFwX834og" base_MessageOccurrenceSpecification="_FsqNJCF8EeGBhvFwX834og"/>
  <LSC:MessageOccurrenceSpecification xmi:id="_Fsq0MSF8EeGBhvFwX834og" base_MessageOccurrenceSpecification="_Fsq0MCF8EeGBhvFwX834og"/>
</xmi:XMI>
